# Supplementary material for: The Jun-dependent axon regeneration gene program: Jun promotes regeneration over plasticity
Source: Hum Mol Genet. 2021 Oct 28;31(8):1242–62. doi: 10.1093/hmg/ddab315 (PMC9029231; doi:10.1093/hmg/ddab315)
Supplement: Supp_Data_1_ddab315 [file supp_data_1_ddab315.xlsx]

## Sheet: regulatory class numbers
Supplemental Dataset 1
Numbers of genes in each gene regulation category at 1, 4, and 14 days after axotmy and in uninjured animals.
Numbers:
	Intact	Day 1	Day 4	Day 14			Day 1	Day 4	Day 14
JunUP	NA	91	354	552		JunUP, fully dependent (no residual regulation at that timepoint)	51	170	301
JunDOWN	NA	12	197	202
AltUP	NA	43	136	263
AltDOWN	NA	6	24	209
All up regulated (wild-types)	NA	814	1554	1243
All down regulated (wild-types)	NA	704	1542	1080
Percentages of RAGs:
	Intact	Day 1	Day 4	Day 14			Day 1	Day 4	Day 14
JunUP	NA	0.111794	0.227799	0.444087		JunUP, fully dependent (no residual regulation at that timepoint)	0.0626536	0.109395	0.242156
JunDOWN	NA	0.0170455	0.127756	0.187037

## Sheet: genes by regulatory class
Genes in each regulatory class at each time point
Day 1 JunUP	2610028E06Rik 4930563P21Rik 4933402N22Rik 9230110K08Rik A430010J10Rik Abhd17b Abra Acot10 Adcyap1 Amz1 Ankrd1 Bean1 Birc5 Casp6 Cd3eap Cd44 Clp1 Egfr Emp3 Fam107b Fam169b Fgf3 Flrt3 Frat2 Fst Gadd45a Gm11578;Lix1 Gm12840;AC160336.1;Gm20186 Gm1499 Gm1979;Gm10220 Gm21663;Gm21671;Gm21698;Gm7347;5031410I06Rik Gm3053 Gm5552 Gm7361 Gm8922;Gm8926;Gm6465;4933402N22Rik;Gm6460;Gm8879;Gm5861;Gm8890;Speer1;G…
Day 1 JunDOWN	2010300C02Rik Bag2 Bhlha9 Cacng5 Chodl Chst7 Lratd1 Mllt3 Mrgprf Prr32 Scx Tacr1
Day 1 AltUP	4930593A02Rik A2m Adamts8 Ano1 Cbr3 Cd38 Cpxm1 Crybb3 Depdc1b Ebpl Egr1 Egr2 Fam43a Fance Fgf21 Fos Gch1 Gdf15 Hdc Ier5l Ifnlr1 Izumo3 Kcne3 Kcnh3 Mfsd13a Myd88 Myo18b Nfyb Oog1;Gm2042 Plk2 Ptx3 Rln1 Rnf138rt1 Serpina3c Serpina3m Slc35d3;Pex7 Sphk1 Spidr Tmem54 Traf3ip3 Tspan4 Uox Wnt7a
Day 1 AltDOWN	Arl4a Chst15 Dgkg Gm9947 Plekha6 Zfp811
Day 4 JunUP	1700003F12Rik 1700025G04Rik 3110002H16Rik 4833415N18Rik 4930512H18Rik 5033430I15Rik 9230110K08Rik A_51_P402908 Abracl Acvr1 Acvr1c Adam8 Adcyap1 Adrb2 Afp Agc1 Ajap1 AK032608 AK044003 AK045692 AK051921 AK083952 Alox5 Alox5ap Amz1 Ankrd1 Ankrd2 Ano4 Antxr2 Anxa10 Apobec2 Arhgap22 Arhgap30 Arhgap42 Arhgap45 Arhgdib Ascl1 Atp8a2 AU020206 Avpr1a B4galnt4 Bean1 Bend5 Birc5 Blvrb Btk Bub1 Cacna2d1 Calb…
Day 4 JunDOWN	1190002A17Rik 2010300C02Rik 2210407C18Rik 4922502B01Rik 6330403K07Rik 9330168O09Rik 9330171B17Rik 9430077A04Rik A030001D20Rik A830018L16Rik Ace Adcyap1r1 Agap2 AK035727 AK039132 AK046257 AK076536 Ak5 Akap5 Ampd2 Ankrd34c Arhgef3 Arxes1 Atp1a1 Atpaf1 B630019K06Rik Bcl6 BG294923 Bhlha9 Bhlhb9 Bmper Bok Bphl Brdt Cacng5 Calcb Cbarp Ccdc137 Ccl19 Ccn2 Ccno Cdh15 Chchd10 Chd5 Chga Chgb Chodl Cidea Cni…
Day 4 AltUP	1700020A23Rik 5430411C19Rik A930012O16Rik Ackr2 Adamts8 Ahi1 Akr1b7 Aldh18a1 Amn Angpt2 Ano1 Apol6 Ass1 Avil Bdnf Bhlhb2 Bhlhe22 Btg3;Gm7334 C1ql3 C1r;667277 Casp12 Cav3 Cd38 Cd93 Cebpb Chac1 Cpxm1 Crybb3 Csf2rb2 Cyb561 Cyb5r2 Dach2 Ddit3 Depdc1b Drd1 Egr1 Egr2 Emp1 ENSMUST00000034643 Etfrf1 Fam129a Fgf21 Gbx2 Gch1 Gdf15 Gla Glycam1 Gm21731 Gm9210 Gm9347;Phgdh;Gm7901 Gm9812 Hist1h4i Hmcn2 Hmx3 Ie…
Day 4 AltDOWN	Armh4 Camkk1 Dgkg Dlgap3 Dusp1 E2f1 Fhod3 Glul Hspa1a Ism1 Izumo4 Lrrc73 Lypd6b Magi1 Medag;Gm20488 Mturn Nexn Penk Pkp2 Plekha6 Polr3g Radil Syn1 Tuft1
Day 14 JunUP	0610040J01Rik 1700001K19Rik 1700025G04Rik 3110053B16Rik;Zfp125 4933402N22Rik 9230110K08Rik A_51_P144143 A_51_P402908 A_52_P517668 A930003A15Rik Aacs Abca1 Abi3 Acat2 Acat3 Acsl4 Acvr1 Adam8 Adamts1 Adap2 Add2 Adora3 Afp Agfg1 Agxt AK032608 AK051921 Akap13 Alox5ap Angptl2 Ankrd1 Ankrd2 Anxa10 Apbb1ip Apobec2 Arg2 Arhgap25 Arhgap30 Arhgap45 Arhgdib Arid5a Arpc1b Arrb1 Asap3 Asb2 Ascl1 AU020206 Avpr…
Day 14 JunDOWN	1190002A17Rik 1700001L19Rik 1700019D03Rik 1700066M21Rik;Gm7855 1810014B01Rik 2010204K13Rik 2010300C02Rik 2410004B18Rik 2610024E20Rik 4930506L13Rik 5330417C22Rik 6330403K07Rik 9230114K14Rik 9330151L19Rik 9330171B17Rik A_52_P1029186 A_52_P804819 A430103D13Rik A830082K12Rik Acyp1 Agap2 AK045332 AK137302 Ak5 Akr1c14 Aktip Aph1c Apln Armcx5;Mir7646 Atpaf1 AW209491 Bckdhb Bcl6 Bhlhb9 Bmper Bok Bphl C03…
Day 14 AltUP	1700125H20Rik 1810007M14Rik 1810010H24Rik 4930438A08Rik 5430401H09Rik AC166256.1;Tbpl1 Ackr2 Acox2 Adh5 Adm2 AK039782 AK050325 AK077046 Akr1b7 Aldh18a1 Angpt2 Angptl6 Ano1 Arap2 Arhgef3 Arl14ep Arpc5l Art3 Atf5 AV121721 Avil Bcl6b Bdnf Bhlhb2 Bhlhe22 Brdt Btf3;Gm9308;Gm3531 Btg3;Gm7334 C9orf72 Cars Cass4 Ccdc112 Ccdc71l Ccnd2 Cdr2l Cdsn Cenpj Ces5a Cfap45 Chac1 Chuk Cldn11 Cmtm8 Col18a1 Colec10 C…
Day 14 AltDOWN	1500010C09Rik 1700037H04Rik 2010209O12Rik 3110045C21Rik 4931428F04Rik Aars2 Abcb6;Gm29253 Abhd14b Abhd17a Acot7 Adam15 Adcy5 Adcy9 Adora1 Agc1 Ajap1 Amer1 Ankrd9 Ap1m1 Apba2 Apbb3 Arhgap9 Arhgdig Arl16 Arl4c Armh4 Atl1 Atp13a2 Atp5d Atp9a B4galnt1 Barx2 Brsk2 Btbd2 C2cd2l Cbx6 Ccdc84 Ccdc92 Cd83 Cdk16 Cdk5r1 Cend1 Cers4 Chst12 Chst15 Clec18a Col22a1 Copg1 Cox6b1 Cpne6 Cpt1c Crtac1 D130043K22Rik D…

## Sheet: transcription factor lists
Transcription factors in each regulatory class at each timepoint
Timepoint/class	Transcription factors	Fully Jun-dependent	Partially Jun-dependent
day1 JDP UP
day1 ALT UP	Egr1 Egr2 Fos Nfyb
day1 JDP REP
day1 ALT REP
day4 JDP UP	Ascl1 Dmrt2 Elk3 Esr2 Klf6 Klf7 Maf Mafb Nfil3 Snai2 Stat5b Zfp367	Ascl1 Esr2 Maf Stat5b Zfp367	Dmrt2 Elk3 Klf6 Klf7 Mafb Nfil3 Snai2
day4 ALT UP	Cebpb Ddit3 Egr1 Egr2 Junb Lhx6 Nfyb
day4 JDP REP	Bcl6 Fos Foxo6 Vdr Zfp566
day4 ALT REP	E2f1
day14 JDP UP	Ascl1 Bach1 Cebpa Dmrt2 Elk3 Ikzf1 Irf5 Irf7 Irf8 Klf6 Klf7 Maf Mafb Nfkb2 Rela Six1 Stat2 Stat5b Wt1	Ascl1 Bach1 Cebpa Klf6 Klf7 Maf Mafb Nfkb2 Rela Six1 Stat5b Wt1	Dmrt2 Elk3 Ikzf1 Irf5 Irf7 Irf8 Stat2
day14 ALT UP	Atf5 Creb3l4 Ddit3 Egr1 Foxf2 Grhl1 Hif1a Irf6 Lhx6 Nr1h4 Twist1 Vax2 Zfp110
day14 JDP REP	Bcl6 Dmrtc1a Nr1d2 Tfam Vdr Zfp101 Zfp566
day14 ALT REP	Barx2 E2f1

## Sheet: DEGs in uninjured facial n.
Differentially expressed genes in uninjured facial nucleus, between WT and KO animals
Lower in KO	Aldh1a7 Jun Opalin Ptgds Wfdc18
Higher in KO	Anln Art3 Cdk18 Crybg3 Emilin2 Enpp6 Gsn Hapln2 Hopx Itgb4 Klk6 Ly6g6d Ly6g6f Mob3b Nkx2-9 Pcsk6 Pla2g4a Plin3 Sec14l5 Shroom1 Smtnl2
