# Supplementary material for: The Jun-dependent axon regeneration gene program: Jun promotes regeneration over plasticity
Source: Hum Mol Genet. 2021 Oct 28;31(8):1242–62. doi: 10.1093/hmg/ddab315 (PMC9029231; doi:10.1093/hmg/ddab315)
Supplement: Supp_Data_2_ddab315 [file supp_data_2_ddab315.xlsx]

## Sheet: Day 1 JunUP
This dataset contains the results of Gene Ontology over-representation analysis for the JunUP, JunDOWN and AltUP classes of differntially expressed genes at each time point.
Day 1 JunUP
Category	GO.ID	Term	Annotated	Significant	Expected	Ratio	p-value	FDR	Significant Genes in Term
	Biological Process:
cell death	GO:0008219	cell death	2165	20	8.56	2.33645	3.3e-05	0	Adcyap1 Ankrd1 Birc5 Casp6 Cd44 Egfr Emp3 Gadd45a Hax1 Htr2b Igfbp3 Inhba Itpr1 Msh6 Rras2 Serpinb2 Shh Slc25a24 Tcim Tpx2
	.GO:0010941	regulation of cell death	1771	17	7	2.42857	0.00014	0.0105061	Adcyap1 Ankrd1 Birc5 Casp6 Cd44 Egfr Gadd45a Hax1 Htr2b Igfbp3 Inhba Itpr1 Rras2 Serpinb2 Shh Slc25a24 Tcim
cell communication	GO:0010647	positive regulation of cell communicatio...	1829	15	7.23	2.07469	0.00192	0.0756375	Abra Adcyap1 Ankrd1 Cd44 Egfr Gadd45a Grik1 Grp Hax1 Htr2b Igfbp3 Inhba Mapkbp1 Shh Tcim
intracellular signalling	GO:0023056	positive regulation of signaling	1835	15	7.25	2.06897	0.00197	0.0756375	Abra Adcyap1 Ankrd1 Cd44 Egfr Gadd45a Grik1 Grp Hax1 Htr2b Igfbp3 Inhba Mapkbp1 Shh Tcim
	.GO:0009967	positive regulation of signal transducti...	1610	14	6.36	2.20126	0.00247	0.0871508	Abra Adcyap1 Ankrd1 Cd44 Egfr Gadd45a Grp Hax1 Htr2b Igfbp3 Inhba Mapkbp1 Shh Tcim
phosphorylation	GO:0010562	positive regulation of phosphorus metabo...	1188	11	4.69	2.34542	0.00084	0.0756375	Adcyap1 Cd44 Egfr Gadd45a Hax1 Htr2b Igfbp3 Inhba Mapkbp1 Tcim Tpx2
	.GO:0001934	positive regulation of protein phosphory...	1032	11	4.08	2.69608	0.0018	0.0756375	Adcyap1 Cd44 Egfr Gadd45a Hax1 Htr2b Igfbp3 Inhba Mapkbp1 Tcim Tpx2
secretion	GO:0051046	regulation of secretion	929	10	3.67	2.7248	0.00326	0.0952094	Adcyap1 Ankrd1 Birc5 Egfr Grik1 Grp Htr2b Igfbp3 Inhba Mapkbp1
	Molecular Function:
	Cellular Compartment:

## Sheet: Day 1 AltUP
Day 1 AltUP
Category	GO.ID	Term	Annotated	Significant	Expected	Ratio	p-value	FDR	Significant Genes in Term
	Biological Process:
response to peptide/hormone/other	GO:1901700	response to oxygen-containing compound	1728	14	3.76	3.7234	1.5e-05	0	Ano1 Cd38 Egr1 Egr2 Fgf21 Fos Gch1 Gdf15 Myd88 Serpina3c Serpina3m Sphk1 Spidr Wnt7a
response to peptide/hormone/other	GO:0010033	response to organic substance	3238	16	7.05	2.2695	0.0007	0.0322915	Ano1 Cd38 Egr1 Egr2 Fgf21 Fos Gch1 Gdf15 Ifnlr1 Myd88 Nfyb Serpina3c Serpina3m Sphk1 Spidr Wnt7a
	.GO:0034097	response to cytokine	945	10	2.06	4.85437	0.00563	0.0801425	Cd38 Egr1 Fos Gch1 Ifnlr1 Myd88 Nfyb Serpina3c Serpina3m Sphk1
cellular stress	GO:0033554	cellular response to stress	1868	12	4.07	2.9484	0.00062	0.0322915	Ano1 Egr1 Fance Fgf21 Fos Gch1 Myd88 Plk2 Rnf138rt1 Sphk1 Spidr Wnt7a
	.GO:0080135	regulation of cellular response to stres...	707	6	1.54	3.8961	0.00385	0.0801425	Gch1 Myd88 Plk2 Sphk1 Spidr Wnt7a
cell death	GO:0008219	cell death	2165	11	4.72	2.33051	0.00118	0.0500757	Cd38 Egr1 Fgf21 Fos Gdf15 Myd88 Oog1;Gm2042 Plk2 Rln1 Sphk1 Wnt7a
	.GO:0010941	regulation of cell death	1771	10	3.86	2.59067	0.00174	0.058341	Cd38 Egr1 Fgf21 Fos Gdf15 Oog1;Gm2042 Plk2 Rln1 Sphk1 Wnt7a
response to peptide/hormone/other	GO:1901698	response to nitrogen compound	1077	9	2.35	3.82979	0.00219	0.058341	Egr1 Egr2 Fgf21 Fos Gdf15 Myd88 Serpina3c Serpina3m Spidr
synaptic plasticity, learning	GO:0050890	cognition	343	5	0.75	6.66667	0.00572	0.0801425	Cbr3 Egr1 Egr2 Fos Plk2
	.GO:0007611	learning or memory	308	4	0.67	5.97015	0.00912	0.0878242	Egr1 Egr2 Fos Plk2
cell communication	GO:0010647	positive regulation of cell communicatio...	1829	9	3.98	2.26131	0.00576	0.0801425	Ano1 Cd38 Depdc1b Fgf21 Gdf15 Myd88 Plk2 Sphk1 Wnt7a
	GO:0007267	cell-cell signaling	1482	8	3.23	2.47678	0.00915	0.0878242	Ano1 Cd38 Depdc1b Egr1 Egr2 Plk2 Sphk1 Wnt7a
synaptic plasticity, learning	.GO:0050804	modulation of synaptic transmission	547	6	1.19	5.04202	0.00567	0.0801425	Cd38 Egr1 Egr2 Plk2 Sphk1 Wnt7a
	..GO:0048167	regulation of synaptic plasticity	233	4	0.51	7.84314	0.00713	0.0878242	Cd38 Egr1 Egr2 Plk2
	Molecular Function:
dimerization	GO:0046983	protein dimerization activity	1446	9	3.19	2.82132	0.0065	0.057018	A2m Ano1 Fos Gch1 Gdf15 Hdc Izumo3 Nfyb Slc35d3;Pex7
	GO:0042802	identical protein binding	2006	10	4.43	2.25734	0.0186	0.0843556	A2m Ano1 Cd38 Gch1 Gdf15 Hdc Izumo3 Myd88 Ptx3 Slc35d3;Pex7
	Cellular Compartment:

## Sheet: Day 1 JunDOWN
Day 1 JunDOWN
Category	GO.ID	Term	Annotated	Significant	Expected	Ratio	p-value	FDR	Significant Genes in Term
	Biological Process:
	Molecular Function:
	Cellular Compartment:

## Sheet: Day 4 JunUP
Day 4 JunUP
Category	GO.ID	Term	Annotated	Significant	Expected	Ratio	p-value	FDR	Significant Genes in Term
	Biological Process:
cell activation	GO:0001775	cell activation	1025	44	15.99	2.75172	3e-08	0	Adam8 Adrb2 Btk Camk4 Casp3 Cd44 Cdk6 Cmtm7 Coro1a Ctsc Dhrs2 Dysf Egfr F11r Fes Gal Gpr183 Havcr2 Inpp5d Itgb2 Lyl1 Mafb Ms4a1 Msh6 Myo1f Nckap1l Nod2 P2ry12 Plcl2 Plek Rasal3 Samsn1 Selplg Sfrp1 Stat5b Syk Tlr7 Tmem98 Trbc1 Trbc2 Tyrobp Ulbp1 Vav1 Zp3
	.GO:0050865	regulation of cell activation	621	27	9.69	2.78638	3.6e-05	0.00348987	Adam8 Adrb2 Btk Casp3 Cd44 Coro1a Ctsc F11r Fes Gal Gpr183 Havcr2 Inpp5d Itgb2 Nckap1l Nod2 Plek Rasal3 Samsn1 Sfrp1 Stat5b Syk Trbc1 Trbc2 Tyrobp Ulbp1 Zp3
	..GO:0050867	positive regulation of cell activation	390	19	6.09	3.11987	0.00071	0.0218656	Adam8 Coro1a Ctsc F11r Gpr183 Havcr2 Inpp5d Itgb2 Nckap1l Nod2 Plek Rasal3 Stat5b Syk Trbc1 Trbc2 Tyrobp Ulbp1 Zp3
	..GO:0050866	negative regulation of cell activation	213	11	3.32	3.31325	0.01789	0.0980255	Adam8 Adrb2 Btk Casp3 Cd44 Gal Havcr2 Inpp5d Samsn1 Sfrp1 Tyrobp
	...GO:0050869	negative regulation of B cell activation	34	6	0.53	11.3208	0.00366	0.0462235	Btk Casp3 Inpp5d Samsn1 Sfrp1 Tyrobp
	.GO:0045321	leukocyte activation	914	39	14.26	2.73492	0.00014	0.00606654	Adam8 Btk Camk4 Casp3 Cd44 Cdk6 Cmtm7 Coro1a Ctsc Dhrs2 Dysf Fes Gal Gpr183 Havcr2 Inpp5d Itgb2 Lyl1 Mafb Ms4a1 Msh6 Myo1f Nckap1l Nod2 Plcl2 Rasal3 Samsn1 Selplg Sfrp1 Stat5b Syk Tlr7 Tmem98 Trbc1 Trbc2 Tyrobp Ulbp1 Vav1 Zp3
cell division	GO:0042127	regulation of cell proliferation	1730	55	27	2.03704	3.2e-05	0.00347778	Acvr1c Adcyap1 Adrb2 Ankrd2 Ascl1 Avpr1a Birc5 Btk Casp3 Ccna2 Ccnb1 Cd44 Cdc20 Cdk6 Cdkn2b Cdkn2c Coro1a Csf1 Dnmt1 Dysf Egfr Esr2 Fes Fgf3 Gal Gm28040;Kiss1 Gm8416;Gm4870;Ccnb1 Gpr183 Havcr2 Hcls1 Hipk1 Hist1h2ao;Hist1h2ap Hmgb2;Gm4739;Gm13160;Gm13232;Gm13167;Gm13237 Igfbp3 Inpp5d Mapk14 Nckap1l Ngf Nod2 P2ry6 Pmaip1 Prc1 Prdx3 Rasal3 S100a11 Serpinb5 Sfrp1 Sh3bp4 Slc6a4 Snai2 Stat5b Syk Tmem11…
	.GO:0008284	positive regulation of cell proliferatio...	1007	33	15.71	2.10057	0.00585	0.0612879	Adcyap1 Adrb2 Ascl1 Avpr1a Ccna2 Ccnb1 Cdc20 Cdk6 Coro1a Csf1 Dnmt1 Dysf Egfr Fgf3 Gm8416;Gm4870;Ccnb1 Gpr183 Havcr2 Hcls1 Hipk1 Hmgb2;Gm4739;Gm13160;Gm13232;Gm13167;Gm13237 Mapk14 Nckap1l Ngf Nod2 P2ry6 Prc1 Prdx3 Rasal3 Sfrp1 Stat5b Syk Tmem119 Zp3
cytoskeleton	GO:0007010	cytoskeleton organization	1329	42	20.74	2.02507	4.2e-05	0.00348987	Arhgdib Atp8a2 Birc5 Cavin3 Ccdc68 Cdc20 Chmp1b Coro1a Crmp1 Dysf Enah Epb41l4a F11r Fes Fhod1 Gadd45a Gmfg;Gmfg-ps Hcls1 Inf2 Kif3b Krt16 Krt17 Krt19 Map3k20 Mtcl1 Myadm Myo1f Myom2 Nckap1l Nrap Nusap1 Pclaf Plek Plk1 Prc1 Rgs14 Sfrp1 Tpx2 Trim36 Tuba1c Tubb2b Tyrobp
	.GO:0007051	spindle organization	130	8	2.03	3.94089	0.01436	0.0869535	Birc5 Cdc20 Chmp1b Kif3b Plk1 Rgs14 Tpx2 Trim36
	..GO:0051225	spindle assembly	105	6	1.64	3.65854	0.01429	0.0869535	Birc5 Cdc20 Chmp1b Kif3b Plk1 Tpx2
	...GO:0090307	mitotic spindle assembly	61	6	0.95	6.31579	0.00858	0.0708531	Birc5 Cdc20 Chmp1b Kif3b Plk1 Tpx2
	.GO:1902850	microtubule cytoskeleton organization in...	63	6	0.98	6.12245	0.00863	0.0708531	Birc5 Cdc20 Chmp1b Kif3b Plk1 Tpx2
metabolic process	GO:0044283	small molecule biosynthetic process	518	17	8.08	2.10396	0.01107	0.0802293	Alox5 Alox5ap Avpr1a Chst15 Cyp26a1 Fabp5 Hsd17b7 Mvk P2ry6 Pah Plcl2 Plek Prkab2 Ptgis Snai2 Star Syk
	.GO:0046456	icosanoid biosynthetic process	39	6	0.61	9.83607	5.8e-05	0.00420243	Alox5 Alox5ap Avpr1a Fabp5 Ptgis Syk
	.GO:0006636	unsaturated fatty acid biosynthetic proc...	56	6	0.87	6.89655	0.00145	0.0309213	Alox5 Alox5ap Avpr1a Fabp5 Ptgis Syk
response to peptide/hormone/other	GO:0032355	response to estradiol	145	10	2.26	4.42478	0.00102	0.0265968	Casp3 Ccna2 Egfr Esr2 Glrx Nrip1 Sfrp1 Slc6a4 Stat5b Ugt1a10;Ugt1a7c;Ugt1a5;Ugt1a6b;Ugt1a1;Ugt1a2;Ugt1a8;Ugt1a9;Ugt1a6a
	.GO:0071392	cellular response to estradiol stimulus	41	7	0.64	10.9375	6.8e-05	0.00468564	Ccna2 Egfr Esr2 Glrx Nrip1 Sfrp1 Ugt1a10;Ugt1a7c;Ugt1a5;Ugt1a6b;Ugt1a1;Ugt1a2;Ugt1a8;Ugt1a9;Ugt1a6a
chemotaxis	GO:0006935	chemotaxis	604	24	9.43	2.54507	0.00017	0.00621459	Adam8 Cdh4 Cmtm7 Coro1a Crmp1 Csf1 Dysf Enah Fes Flrt3 Gap43 Gpr183 Hmgb2;Gm4739;Gm13160;Gm13232;Gm13167;Gm13237 Itgb2 Klf7 Mapk14 Nckap1l Nod2 P2ry12 Sema4f Snai2 Syk Tubb2b Vav1
cell cycle	GO:1904029	regulation of cyclin-dependent protein k...	90	9	1.4	6.42857	0.00045	0.0173428	Casp3 Ccna2 Ccnb1 Ccnb2 Cdkn2b Cdkn2c Egfr Gm8416;Gm4870;Ccnb1 Plk1
	.GO:0000079	regulation of cyclin-dependent protein s...	86	9	1.34	6.71642	0.00247	0.0412811	Casp3 Ccna2 Ccnb1 Ccnb2 Cdkn2b Cdkn2c Egfr Gm8416;Gm4870;Ccnb1 Plk1
immune/inflammation response	GO:0002520	immune system development	1020	35	15.92	2.19849	0.00452	0.0526257	Adam8 Btk Camk4 Casp3 Ccnb2 Cd44 Cdk6 Cdkn2b Cmtm7 Csf1 Dhrs2 Fes Fgf3 Fst Gpr183 Havcr2 Hcls1 Hmgb2;Gm4739;Gm13160;Gm13232;Gm13167;Gm13237 Inpp5d Lyl1 Mafb Mapk14 Ms4a1 Msh6 Nckap1l Plcl2 Plek Prdx3 Sfrp1 Slc25a38 Stat5b Syk Tmem98 Tyrobp Vav1
	.GO:0048534	hematopoietic or lymphoid organ developm...	962	33	15.01	2.19853	0.00105	0.0265968	Adam8 Btk Camk4 Casp3 Ccnb2 Cd44 Cdk6 Cdkn2b Cmtm7 Csf1 Dhrs2 Fes Fgf3 Fst Gpr183 Hcls1 Hmgb2;Gm4739;Gm13160;Gm13232;Gm13167;Gm13237 Inpp5d Lyl1 Mafb Mapk14 Ms4a1 Nckap1l Plcl2 Plek Prdx3 Sfrp1 Slc25a38 Stat5b Syk Tmem98 Tyrobp Vav1
	..GO:0002521	leukocyte differentiation	571	24	8.91	2.6936	0.0013	0.0299386	Adam8 Btk Camk4 Cd44 Cdk6 Cmtm7 Csf1 Dhrs2 Fes Gpr183 Hcls1 Inpp5d Lyl1 Mafb Mapk14 Ms4a1 Nckap1l Plcl2 Sfrp1 Stat5b Syk Tmem98 Tyrobp Vav1
	..GO:0030099	myeloid cell differentiation	408	20	6.37	3.13972	0.00053	0.0189988	Adam8 Camk4 Casp3 Cdk6 Cdkn2b Csf1 Dhrs2 Fes Gpr183 Hcls1 Hmgb2;Gm4739;Gm13160;Gm13232;Gm13167;Gm13237 Inpp5d Mafb Mapk14 Nckap1l Prdx3 Sfrp1 Slc25a38 Stat5b Tyrobp
	...GO:0045637	regulation of myeloid cell differentiati...	210	13	3.28	3.96341	0.00268	0.0412811	Adam8 Cdk6 Csf1 Fes Hcls1 Hmgb2;Gm4739;Gm13160;Gm13232;Gm13167;Gm13237 Inpp5d Mafb Mapk14 Nckap1l Sfrp1 Stat5b Tyrobp
	....GO:0045639	positive regulation of myeloid cell diff...	104	9	1.62	5.55556	0.00278	0.0412811	Csf1 Fes Hcls1 Hmgb2;Gm4739;Gm13160;Gm13232;Gm13167;Gm13237 Inpp5d Mapk14 Nckap1l Stat5b Tyrobp
	GO:0032844	regulation of homeostatic process	537	21	8.38	2.50597	0.00087	0.0245605	Adam8 Avpr1a Birc5 Cd44 Cdk6 Coro1a Egfr Hmgb2;Gm4739;Gm13160;Gm13232;Gm13167;Gm13237 Inpp5d Klf7 Mafb Mapk14 Nckap1l Ngf P2ry6 Pde1c Plcl2 Stat5b Syk Tmem119 Ube2c
	.GO:0032846	positive regulation of homeostatic proce...	258	11	4.03	2.72953	0.0141	0.0869535	Adam8 Avpr1a Cd44 Egfr Hmgb2;Gm4739;Gm13160;Gm13232;Gm13167;Gm13237 Inpp5d Mapk14 Nckap1l P2ry6 Stat5b Syk
	GO:0007584	response to nutrient	173	10	2.7	3.7037	0.00102	0.0265968	Ascl1 Cdkn2b Egfr Fes Sfrp1 Slc6a19 Slc6a4 Snai2 Star Ugt1a10;Ugt1a7c;Ugt1a5;Ugt1a6b;Ugt1a1;Ugt1a2;Ugt1a8;Ugt1a9;Ugt1a6a
	GO:0048872	homeostasis of number of cells	324	16	5.06	3.16206	0.00156	0.0315237	Casp3 Ccnb2 Cd44 Cdk6 Coro1a Csf1 Gpr183 Hcls1 Hmgb2;Gm4739;Gm13160;Gm13232;Gm13167;Gm13237 Inpp5d Mafb Mapk14 Nckap1l Pmaip1 Slc25a38 Stat5b
	.GO:0002262	myeloid cell homeostasis	185	11	2.89	3.80623	0.00675	0.0672293	Casp3 Cd44 Cdk6 Hcls1 Hmgb2;Gm4739;Gm13160;Gm13232;Gm13167;Gm13237 Inpp5d Mafb Mapk14 Nckap1l Slc25a38 Stat5b
	..GO:0045646	regulation of erythrocyte differentiatio...	48	7	0.75	9.33333	0.0013	0.0299386	Cdk6 Hmgb2;Gm4739;Gm13160;Gm13232;Gm13167;Gm13237 Inpp5d Mafb Mapk14 Nckap1l Stat5b
	.GO:0001776	leukocyte homeostasis	117	8	1.83	4.37158	0.00943	0.0755837	Casp3 Ccnb2 Cd44 Coro1a Gpr183 Nckap1l Pmaip1 Stat5b
	GO:0042698	ovulation cycle	130	10	2.03	4.92611	0.00139	0.03064	Adcyap1 Afp Casp3 Egfr Esr2 Gm28040;Kiss1 Nrip1 Oas1d Stat5b Zp3
	.GO:0022602	ovulation cycle process	104	9	1.62	5.55556	0.00122	0.0299386	Adcyap1 Afp Casp3 Esr2 Gm28040;Kiss1 Nrip1 Oas1d Stat5b Zp3
development	GO:0046660	female sex differentiation	145	10	2.26	4.42478	0.00149	0.0309213	Adcyap1 Afp Casp3 Esr2 Fst Nrip1 Oas1d Sfrp1 Stat5b Zp3
	.GO:0046545	development of primary female sexual cha...	128	10	2	5	0.0119	0.0802293	Adcyap1 Afp Casp3 Esr2 Fst Nrip1 Oas1d Sfrp1 Stat5b Zp3
	..GO:0008585	female gonad development	123	10	1.92	5.20833	0.01337	0.0869535	Adcyap1 Afp Casp3 Esr2 Fst Nrip1 Oas1d Sfrp1 Stat5b Zp3
metabolic process	GO:0072593	reactive oxygen species metabolic proces...	302	13	4.71	2.76008	0.00162	0.0315237	Egfr Esr2 Gadd45a Hk2 Itgb2 Mapk14 Ncf2 Prdx3 Ptgis Syk Tyrobp Ulbp1 Vav1
	.GO:2000377	regulation of reactive oxygen species me...	213	10	3.32	3.01205	0.01167	0.0802293	Egfr Esr2 Gadd45a Hk2 Itgb2 Mapk14 Ptgis Syk Tyrobp Ulbp1
	..GO:2000379	positive regulation of reactive oxygen s...	115	7	1.79	3.91061	0.00963	0.076223	Egfr Gadd45a Itgb2 Mapk14 Syk Tyrobp Ulbp1
phagocytosis	GO:0006909	phagocytosis	251	13	3.92	3.31633	0.00184	0.035261	Coro1a Dysf Itgb2 Myo1g Ncf2 Nckap1l Nod2 P2ry6 Syk Trbc1 Trbc2 Tyrobp Vav1
response to peptide/hormone/other	GO:0071214	cellular response to abiotic stimulus	307	14	4.79	2.92276	0.00195	0.036093	Ankrd1 Ascl1 Avpr1a Casp3 Dysf Egfr F11r Gadd45a Map3k20 Mapk14 Opn3 Sfrp1 Snai2 Tlr7
cytoskeleton	GO:0030029	actin filament-based process	769	25	12	2.08333	0.00255	0.0412811	Abracl Arhgdib Cacna2d1 Cavin3 Coro1a Enah Epb41l4a F11r Fes Fhod1 Flnc Gmfg;Gmfg-ps Hcls1 Inf2 Krt19 Myadm Myh2 Myo1f Myom2 Nckap1l Nrap Plek Sfrp1 Tnnc1 Tyrobp
lipid storage	GO:0010876	lipid localization	385	13	6.01	2.16306	0.00852	0.0708531	Acvr1c Ano4 Atp8a2 Dysf Ehd1 Gal Hexa Hexb Igfbp3 Nrip1 Star Stat5b Syk
	.GO:0019915	lipid storage	76	7	1.19	5.88235	0.0026	0.0412811	Acvr1c Dysf Ehd1 Hexa Hexb Nrip1 Stat5b
development	GO:0007292	female gamete generation	133	7	2.08	3.36538	0.00269	0.0412811	Afp Ccnb1 Gm8416;Gm4870;Ccnb1 Hexb Nrip1 Oas1d Zp3
	GO:0050879	multicellular organismal movement	63	6	0.98	6.12245	0.00243	0.0412811	Adrb2 Ascl1 Atp8a2 Stac Tnnc1 Tnni2
cell adhesion	GO:0045785	positive regulation of cell adhesion	426	18	6.65	2.70677	0.00325	0.0444711	Adam8 Cd44 Cdk6 Coro1a Csf1 Dysf F11r Havcr2 Itgb2 Myadm Myo10 Nckap1l P2ry12 Rasal3 Stat5b Syk Vav1 Zp3
development	GO:0045927	positive regulation of growth	318	15	4.96	3.02419	0.00334	0.0444711	Adrb2 Atp8a2 Avpr1a Ccnb1 Cdh4 Csf1 Egfr Gm8416;Gm4870;Ccnb1 Hcls1 Krt17 Mapk14 Ngf Sfrp1 Stat5b Zp3
response to peptide/hormone/other	GO:0032101	regulation of response to external stimu...	784	28	12.23	2.28945	0.01074	0.0801233	Adam8 Adcyap1 Adrb2 Ajap1 Alox5ap Btk Cd44 Csf1 Dysf Egfr F11r Gpr183 Havcr2 Mapk14 Mapkbp1 Mvk Nckap1l Nod2 Npy P2ry12 Plek Ptgis Sema4f Snai2 Stat5b Syk Tubb2b Zp3
	.GO:0032103	positive regulation of response to exter...	312	16	4.87	3.28542	0.00378	0.0462235	Adam8 Alox5ap Btk Csf1 Dysf Egfr Havcr2 Mapk14 Nckap1l Nod2 Npy P2ry12 Snai2 Stat5b Tubb2b Zp3
secretion	GO:1903530	regulation of secretion by cell	847	27	13.22	2.04236	0.00395	0.0474974	Acvr1c Adcyap1 Adrb2 Ankrd1 Avpr1a Birc5 Cd14 Egfr Fes Gal Glrx Gm28040;Kiss1 Grp Havcr2 Itgb2 Klf7 Mapk14 Mapkbp1 Ngf Nod2 P2ry12 Pde1c Ralb Sfrp1 Slc6a4 Syk Zp3
development	GO:0045137	development of primary sexual characteri...	254	12	3.96	3.0303	0.01056	0.0801233	Adcyap1 Afp Casp3 Esr2 Fst Hmgb2;Gm4739;Gm13160;Gm13232;Gm13167;Gm13237 Nrip1 Oas1d Sfrp1 Star Stat5b Zp3
	.GO:0008406	gonad development	248	12	3.87	3.10078	0.00404	0.0474974	Adcyap1 Afp Casp3 Esr2 Fst Hmgb2;Gm4739;Gm13160;Gm13232;Gm13167;Gm13237 Nrip1 Oas1d Sfrp1 Star Stat5b Zp3
immune/inflammation response	GO:0006954	inflammatory response	693	27	10.81	2.49769	0.01125	0.0802293	Acvr1 Adam8 Adcyap1 Adrb2 Alox5 Alox5ap Btk Camk4 Casp6 Cd14 Cd44 Csf1 Egfr Gal Havcr2 Hmgb2;Gm4739;Gm13160;Gm13232;Gm13167;Gm13237 Itgb2 Krt16 Mapk14 Mvk Nod2 Ptgis Stat5b Syk Tlr7 Ugt1a10;Ugt1a7c;Ugt1a5;Ugt1a6b;Ugt1a1;Ugt1a2;Ugt1a8;Ugt1a9;Ugt1a6a Zp3
	.GO:0002532	production of molecular mediator involve...	74	6	1.15	5.21739	0.00505	0.0562863	Alox5 Alox5ap Btk Mapk14 Nod2 Syk
intracellular signalling	GO:0042770	signal transduction in response to DNA d...	96	7	1.5	4.66667	0.00498	0.0562863	Ankrd1 Cd44 Gadd45a Mapk14 Plk1 Pmaip1 Snai2
development	GO:0061458	reproductive system development	507	20	7.91	2.52845	0.01209	0.0802293	Adcyap1 Afp Casp3 Cd44 Egfr Esr2 Fst Gm28040;Kiss1 Hmgb2;Gm4739;Gm13160;Gm13232;Gm13167;Gm13237 Krt19 Mapk14 Nrip1 Oas1d Prdx3 Ptgis Serpinb5 Sfrp1 Star Stat5b Zp3
	.GO:0048608	reproductive structure development	502	20	7.83	2.55428	0.00566	0.0595208	Adcyap1 Afp Casp3 Cd44 Egfr Esr2 Fst Gm28040;Kiss1 Hmgb2;Gm4739;Gm13160;Gm13232;Gm13167;Gm13237 Krt19 Mapk14 Nrip1 Oas1d Prdx3 Ptgis Serpinb5 Sfrp1 Star Stat5b Zp3
cell division	GO:0051301	cell division	609	20	9.5	2.10526	0.0061	0.0635824	Birc5 Bub1 Ccna2 Ccnb1 Ccnb2 Cdc20 Cdk6 Chmp1b Fgf3 Gm8416;Gm4870;Ccnb1 Kif3b Nusap1 Pimreg Plk1 Prc1 Ralb Rgs14 Tpx2 Trim36 Ube2c
metabolic process	GO:1901136	carbohydrate derivative catabolic proces...	124	6	1.93	3.10881	0.00669	0.0672293	Apobec2 Cd44 Cda Hexa Hexb Pnliprp2
tissue remodelling	GO:0034103	regulation of tissue remodeling	88	7	1.37	5.10949	0.00725	0.0701786	Adam8 Egfr Inpp5d Klf6 Sfrp1 Syk Tmem119
metabolic process	GO:1901565	organonitrogen compound catabolic proces...	281	9	4.38	2.05479	0.00755	0.0707266	Apobec2 Blvrb Cd44 Cda Chac2 Hexa Hexb Ncf2 Pah
immune/inflammation response	GO:0070661	leukocyte proliferation	337	17	5.26	3.23194	0.01575	0.0898404	Btk Casp3 Cd44 Coro1a Csf1 Gal Gpr183 Havcr2 Inpp5d Itgb2 Nckap1l Plcl2 Rasal3 Stat5b Syk Tyrobp Zp3
	.GO:0070663	regulation of leukocyte proliferation	249	15	3.89	3.85604	0.0082	0.0708531	Btk Casp3 Cd44 Coro1a Csf1 Gal Gpr183 Havcr2 Inpp5d Nckap1l Rasal3 Stat5b Syk Tyrobp Zp3
peptide transport	GO:0015833	peptide transport	313	11	4.88	2.2541	0.0084	0.0708531	Acvr1c Adcyap1 Birc5 Egfr Glrx Gm28040;Kiss1 Grp Klf7 Pde1c Sfrp1 Slc15a3
	GO:0001894	tissue homeostasis	237	9	3.7	2.43243	0.00818	0.0708531	Adam8 Adrb2 Coro1a Csf1 Egfr Inpp5d Nod2 Syk Tmem119
	GO:0071456	cellular response to hypoxia	135	8	2.11	3.79147	0.00794	0.0708531	Adam8 Adrb2 Ankrd1 Ccna2 Ccnb1 Gm8416;Gm4870;Ccnb1 Ptgis Sfrp1
immune/inflammation response	GO:0002684	positive regulation of immune system pro...	1001	32	15.62	2.04866	0.00863	0.0708531	Adam8 Btk Cd14 Cd44 Coro1a Csf1 Ctsc Dysf Fes Gpr183 Havcr2 Hcls1 Hmgb2;Gm4739;Gm13160;Gm13232;Gm13167;Gm13237 Inpp5d Itgb2 Mapk14 Ms4a1 Myo1g Nckap1l Nod2 P2ry12 Plcl2 Rasal3 Stat5b Syk Tlr7 Trbc1 Trbc2 Tyrobp Ulbp1 Vav1 Zp3
	.GO:0050853	B cell receptor signaling pathway	97	6	1.51	3.97351	0.01002	0.0781721	Ms4a1 Nckap1l Plcl2 Syk Trbc1 Trbc2
response to peptide/hormone/other	GO:0070848	response to growth factor	683	24	10.66	2.25141	0.01202	0.0802293	Acvr1 Acvr1c Ankrd1 Ascl1 Casp3 Ccna2 Cd44 Cdkn2b Chrdl2 Coro1a Dnmt1 Dusp6 Egfr Ehd1 Fgf3 Flrt3 Fst Grem2 Mapk14 Ngf Sfrp1 Snai2 Star Stat5b
immune/inflammation response	GO:0050900	leukocyte migration	343	16	5.35	2.99065	0.01205	0.0802293	Adam8 Coro1a Csf1 Dysf F11r Gpr183 Itgb2 Mapk14 Nckap1l Nod2 P2ry12 Selplg Stat5b Syk Vav1 Zp3
cell cycle	GO:0051783	regulation of nuclear division	199	10	3.11	3.21543	0.01357	0.0869535	Birc5 Bub1 Ccnb1 Cdc20 Chmp1b Gm8416;Gm4870;Ccnb1 Mki67 Nusap1 Plk1 Ube2c
	.GO:0007088	regulation of mitotic nuclear division	166	9	2.59	3.4749	0.01202	0.0802293	Birc5 Bub1 Ccnb1 Chmp1b Gm8416;Gm4870;Ccnb1 Mki67 Nusap1 Plk1 Ube2c
intracellular signalling	GO:0008277	regulation of G-protein coupled receptor...	122	6	1.9	3.15789	0.01467	0.0869535	Adcyap1 Adrb2 Grk6 Grp Plek Rgs14
cell cycle	GO:0051983	regulation of chromosome segregation	107	6	1.67	3.59281	0.01467	0.0869535	Birc5 Bub1 Ccnb1 Gm8416;Gm4870;Ccnb1 Mki67 Plk1
metabolic process	GO:0034754	cellular hormone metabolic process	120	6	1.87	3.20856	0.01512	0.0886296	Afp Cyp26a1 Hsd17b7 Star Stat5b Ugt1a10;Ugt1a7c;Ugt1a5;Ugt1a6b;Ugt1a1;Ugt1a2;Ugt1a8;Ugt1a9;Ugt1a6a
response to peptide/hormone/other	GO:0009636	response to toxic substance	212	9	3.31	2.71903	0.01562	0.0898404	Alox5ap Ccnb1 Dhrs2 Gm8416;Gm4870;Ccnb1 Prdx3 Slc6a4 Srxn1 Star Txndc17
ion transport	GO:0034767	positive regulation of ion transmembrane...	181	8	2.82	2.83688	0.01738	0.0977471	Adrb2 Alox5 Cacna2d1 Gal Glrx P2ry6 Pirt Stac
NFkB	GO:1901224	positive regulation of NIK/NF-kappaB sig...	79	6	1.23	4.87805	0.01787	0.0980255	Cd14 Egfr Glrx Havcr2 Nod2 Tlr7
immune/inflammation response	GO:0043299	leukocyte degranulation	73	6	1.14	5.26316	0.01829	0.099418	Btk Coro1a Fes Itgb2 Myo1f Syk
peptide transport	GO:0032411	positive regulation of transporter activ...	129	8	2.01	3.9801	0.01853	0.099608	Adrb2 Alox5 Cacna2d1 Gal Glrx P2ry6 Pirt Stac
	Molecular Function:
cyclin-dependent kinase regulator	GO:0016538	cyclin-dependent protein serine/threonin...	48	7	0.76	9.21053	0.00216	0.0717735	Casp3 Ccna2 Ccnb1 Ccnb2 Cdkn2b Cdkn2c Gm8416;Gm4870;Ccnb1
cytoskeletal protein binding	GO:0008092	cytoskeletal protein binding	999	35	15.9	2.20126	0.00251	0.0743492	Ankrd1 Ankrd2 Birc5 Cdh4 Coro1a Crmp1 Dysf Egfr Enah Epb41l4a Fes Fhod1 Flnc Gmfg;Gmfg-ps Hcls1 Inf2 Kif3b Lmo7 Mtcl1 Myh2 Myo10 Myo1f Myo1g Myom2 Nod2 Nrap Nusap1 Plk1 Prc1 Rgs14 Slc6a4 Sncb Tnnc1 Tnni2 Trim36
	Cellular Compartment:
protein kinase complex	GO:1902911	protein kinase complex	99	8	1.56	5.12821	0.00022	0.0139595	Acvr1 Acvr1c Ccna2 Ccnb1 Ccnb2 Cdk6 Gm8416;Gm4870;Ccnb1 Prkab2
spindle	GO:0005819	spindle	366	15	5.76	2.60417	0.00288	0.0634681	Birc5 Ccnb1 Cdc20 Crmp1 Gm8416;Gm4870;Ccnb1 Kif3b Lrmp Mapk14 Mapkbp1 Mtcl1 Nusap1 Plk1 Prc1 Rgs14 Tpx2
	.GO:0000922	spindle pole	176	11	2.77	3.97112	0.0053	0.07193	Ccnb1 Cdc20 Gm8416;Gm4870;Ccnb1 Lrmp Mapk14 Mapkbp1 Mtcl1 Plk1 Prc1 Rgs14 Tpx2
cortical cytoskeleton	GO:0030863	cortical cytoskeleton	131	9	2.06	4.36893	0.00298	0.0634681	Calb1 Coro1a Gmfg;Gmfg-ps Hcls1 Inpp5d Krt19 Myadm Myh2 Myo1f
	.GO:0030864	cortical actin cytoskeleton	99	8	1.56	5.12821	0.00321	0.0634681	Calb1 Coro1a Gmfg;Gmfg-ps Hcls1 Krt19 Myadm Myh2 Myo1f

## Sheet: Day 4 AltUP
Day 4 AltUP
Category	GO.ID	Term	Annotated	Significant	Expected	Ratio	p-value	FDR	Significant Genes in Term
	Biological Process:
metabolic process	GO:1901605	alpha-amino acid metabolic process	187	6	1.17	5.12821	0.00212	0.0477933	Aldh18a1 Ass1 Gm9347;Phgdh;Gm7901 Phgdh Psph Shmt2
	.GO:1901607	alpha-amino acid biosynthetic process	64	6	0.4	15	3.4e-06	0	Aldh18a1 Ass1 Gm9347;Phgdh;Gm7901 Phgdh Psph Shmt2
metabolic process	GO:0006520	cellular amino acid metabolic process	199	6	1.25	4.8	0.00327	0.0499832	Aldh18a1 Ass1 Gm9347;Phgdh;Gm7901 Phgdh Psph Shmt2
	.GO:0008652	cellular amino acid biosynthetic process	52	6	0.33	18.1818	1.1e-06	0	Aldh18a1 Ass1 Gm9347;Phgdh;Gm7901 Phgdh Psph Shmt2
response to peptide/hormone/other	GO:0010033	response to organic substance	3238	47	20.34	2.31072	3.5e-05	0.00937128	Ackr2 Angpt2 Ano1 Ass1 Bdnf Casp12 Cav3 Cd38 Cebpb Chac1 Csf2rb2 Ddit3 Drd1 Egr1 Egr2 Fgf21 Gch1 Gdf15 Ifnlr1 Junb Lcn2 Lct Lrat Lrg1 Lum Mgst1 Myd88 Nfyb Osmr Psph Rbp1 Reg3a Reg3b Saa2 Serpina3c Serpina3k Serpina3m Serpina3n Shmt2 Spp1 Tgfb2 Tnfrsf18 Tnfsf18 Txk Uts2 Wnt2 Wnt7a
	.GO:0034097	response to cytokine	945	23	5.94	3.87205	0.00315	0.0499832	Ackr2 Ass1 Cd38 Cebpb Csf2rb2 Egr1 Gch1 Ifnlr1 Junb Lcn2 Lrat Myd88 Nfyb Osmr Serpina3c Serpina3k Serpina3m Serpina3n Shmt2 Spp1 Tnfrsf18 Tnfsf18 Txk
response to peptide/hormone/other	GO:0070887	cellular response to chemical stimulus	2977	38	18.7	2.03209	0.00022	0.019349	Ackr2 Angpt2 Ano1 Ass1 Bdnf Casp12 Cav3 Cebpb Csf2rb2 Ddit3 Drd1 Egr1 Egr2 Fgf21 Gch1 Gdf15 Ifnlr1 Junb Lcn2 Lrat Lrg1 Mgst1 Myd88 Nfyb Osmr Reg3b Robo3 Saa1 Saa2 Shmt2 Spp1 Syt5 Tgfb2 Tnfrsf18 Tnfsf18 Txk Wnt2 Wnt7a
response to peptide/hormone/other	GO:0042493	response to drug	381	12	2.39	5.02092	0.00041	0.0246297	Bdnf Cd38 Drd1 Fgf21 Junb Lck Lcn2 Lct Mgst1 Ptgr1 Tgfb2 Uts2
response to peptide/hormone/other	GO:1901700	response to oxygen-containing compound	1728	30	10.86	2.76243	0.00055	0.028474	Angpt2 Ano1 Ass1 Cd38 Cebpb Drd1 Egr1 Egr2 Fgf21 Gch1 Gdf15 Junb Lck Lcn2 Lct Lrat Mgst1 Myd88 Psph Reg3a Reg3b Serpina3c Serpina3k Serpina3m Serpina3n Shmt2 Spp1 Tgfb2 Uts2 Wnt7a
metabolic process	GO:0009891	positive regulation of biosynthetic proc...	2127	27	13.36	2.02096	0.00231	0.0479932	Ahi1 Ass1 Cd38 Cebpb Ddit3 Drd1 Egr1 Egr2 Fam129a Gbx2 Junb Lhx6 Lum Mamstr Mdfic Myd88 Nfyb Phf10 Pomc Spp1 Ssbp4 Taf7l Tgfb2 Txk Uts2 Wnt2 Wnt7a
	.GO:0010557	positive regulation of macromolecule bio...	1963	25	12.33	2.02758	0.00102	0.0363558	Ahi1 Cd38 Cebpb Ddit3 Egr1 Egr2 Fam129a Gbx2 Junb Lhx6 Lum Mamstr Mdfic Myd88 Nfyb Phf10 Pomc Spp1 Ssbp4 Taf7l Tgfb2 Txk Uts2 Wnt2 Wnt7a
gene expression	GO:0010628	positive regulation of gene expression	2044	26	12.84	2.02492	0.00097	0.0363558	Ahi1 Cd38 Cebpb Ddit3 Drd1 Egr1 Egr2 Fam129a Gbx2 Junb Lck Lcn2 Lhx6 Lum Mamstr Mdfic Myd88 Nfyb Phf10 Pomc Spp1 Ssbp4 Tgfb2 Txk Wnt2 Wnt7a
	GO:0042127	regulation of cell proliferation	1730	23	10.87	2.11592	0.0011	0.0371221	Bdnf Btg3;Gm7334 Cav3 Cd38 Cebpb Egr1 Fgf21 Lck Lrg1 Myd88 Nes Osmr Prg4 Reg3a Reg3b Rln1 Shmt2 Tgfb2 Tnfsf18 Uts2 Wisp1 Wnt2 Wnt7a
metabolic process	GO:0016053	organic acid biosynthetic process	270	7	1.7	4.11765	0.0043	0.0617483	Aldh18a1 Ass1 Gm9347;Phgdh;Gm7901 Phgdh Psph Rbp1 Shmt2
	.GO:0046394	carboxylic acid biosynthetic process	252	7	1.58	4.43038	0.00135	0.0433971	Aldh18a1 Ass1 Gm9347;Phgdh;Gm7901 Phgdh Psph Rbp1 Shmt2
phosphorylation	GO:0045937	positive regulation of phosphate metabol...	1188	15	7.46	2.01072	0.00794	0.0996373	Bdnf Drd1 Egr1 Fam129a Fgf21 Gdf15 Lck Mdfic Myd88 Nab2 Reg3b Tgfb2 Tnfrsf18 Tnfsf18 Wnt7a
	.GO:0001934	positive regulation of protein phosphory...	1032	15	6.48	2.31481	0.00187	0.0477933	Bdnf Drd1 Egr1 Fam129a Fgf21 Gdf15 Lck Mdfic Myd88 Nab2 Reg3b Tgfb2 Tnfrsf18 Tnfsf18 Wnt7a
muscle cell development	GO:0051147	regulation of muscle cell differentiatio...	208	7	1.31	5.34351	0.00298	0.0499832	Bdnf Cav3 Ddit3 Gdf15 Mamstr Neu2 Wisp1
	.GO:0051153	regulation of striated muscle cell diffe...	128	6	0.8	7.5	0.00502	0.0665441	Bdnf Cav3 Gdf15 Mamstr Neu2 Wisp1
	.GO:0051149	positive regulation of muscle cell diffe...	109	5	0.68	7.35294	0.00284	0.0499832	Cav3 Gdf15 Mamstr Neu2 Wisp1
	..GO:0051155	positive regulation of striated muscle c...	78	5	0.49	10.2041	0.00217	0.0477933	Cav3 Gdf15 Mamstr Neu2 Wisp1
	GO:0006953	acute-phase response	50	6	0.31	19.3548	0.00169	0.0477933	Ass1 Reg3a Reg3b Saa1 Saa2 Serpina3n
metabolic process	GO:0051254	positive regulation of RNA metabolic pro...	1748	22	10.98	2.00364	0.00196	0.0477933	Ahi1 Cd38 Cebpb Ddit3 Egr1 Egr2 Gbx2 Junb Lhx6 Lum Mamstr Mdfic Nfyb Phf10 Pomc Spp1 Ssbp4 Taf7l Tgfb2 Txk Wnt2 Wnt7a
metabolic process	GO:0006575	cellular modified amino acid metabolic p...	146	5	0.92	5.43478	0.00397	0.0594824	Ass1 Chac1 Gch1 Mgst1 Shmt2
	GO:0051241	negative regulation of multicellular org...	1295	17	8.14	2.08845	0.00665	0.0876061	Angpt2 Bdnf Cav3 Cd38 Ddit3 Drd1 Gdf15 Ngef Plk2 Pomc Prg4 Reg3a Tgfb2 Tnfsf18 Uts2 Wisp1 Wnt7a
	Molecular Function:
receptor binding	GO:0005102	receptor binding	1677	27	10.76	2.50929	0.00043	0.00695555	Amn Angpt2 Bdnf Cebpb Chac1 Drd1 Fgf21 Gdf15 Gla Lck Lrg1 Myd88 Nes Ngef Nxph3 Pomc Rln1 Saa1 Saa2 Spp1 Tgfb2 Tnfsf18 Tspan4 Uts2 Wisp1 Wnt2 Wnt7a
peptidase inhibition	GO:0061134	peptidase regulator activity	242	6	1.55	3.87097	0.00113	0.0176325	Serpina3c Serpina3j Serpina3k Serpina3m Serpina3n Wfdc17
glycosaminoglycan binding	GO:0005539	glycosaminoglycan binding	218	5	1.4	3.57143	0.00779	0.0537959	Adamts8 Reg3a Reg3b Saa1 Wisp1
peptidase inhibition	GO:0004857	enzyme inhibitor activity	392	6	2.52	2.38095	0.0174	0.0617731	Serpina3c Serpina3j Serpina3k Serpina3m Serpina3n Wfdc17
	.GO:0030414	peptidase inhibitor activity	205	6	1.32	4.54545	0.01178	0.0551412	Serpina3c Serpina3j Serpina3k Serpina3m Serpina3n Wfdc17
	.GO:0004867	serine-type endopeptidase inhibitor acti...	106	6	0.68	8.82353	0.02491	0.0640386	Serpina3c Serpina3j Serpina3k Serpina3m Serpina3n Wfdc17
transcription factor binding	GO:0008134	transcription factor binding	688	11	4.42	2.48869	0.03074	0.0694365	Cebpb Ddit3 Egr1 Egr2 Gbx2 Junb Mamstr Mdfic Nab2 Nfyb Taf7l
	Cellular Compartment:

## Sheet: Day 4 JunDOWN
Day 4 JunDOWN
Category	GO.ID	Term	Annotated	Significant	Expected	Ratio	p-value	FDR	Significant Genes in Term
	Biological Process:
ion transport	GO:0006811	ion transport	1483	31	13.45	2.30483	9.3e-05	0.0528341	Ace Adcyap1r1 Akap5 Atp1a1 Cacng5 Cbarp Ccl19 Ccn2 Chchd10 Cnih2 Cx3cl1 Gabra1 Gabrd Gem Gm5522;Kcnj14 Grik2;AC113305.1 Kcnab1 Kcnab3 Kcnj3 Kcnk9 Kcns3 Plch1 Rem2 Rgn Rgs9 Scn2b Slc12a5 Slc16a11 Slc5a7 Stoml2 Vdr
	.GO:0071804	cellular potassium ion transport	203	9	1.84	4.8913	0.00019	0.0528341	Atp1a1 Gm5522;Kcnj14 Grik2;AC113305.1 Kcnab1 Kcnab3 Kcnj3 Kcnk9 Kcns3 Slc12a5
	Molecular Function:
calcium ion binding	GO:0005509	calcium ion binding	676	15	6.25	2.4	0.0012	0.0210121	Cdh15 Crtac1 Efcab10 Efcab12 Efhc1 Fstl5 Il17rc;Creld1 Mctp1 Necab1 Pcdh20 Pcdh9 Pla2g4b Plch1 Rgn Slit3
G-protein coupled receptor binding	GO:0001664	G-protein coupled receptor binding	287	11	2.65	4.15094	0.0042	0.0334961	Ace Akap5 Calcb Ccl19 Cthrc1 Cx3cl1 Fzd1 Gprasp2 Pacrg Uts2b Wnt10a
K+ ion channel	GO:0015079	potassium ion transmembrane transporter ...	137	7	1.27	5.51181	0.0067	0.0334961	Atp1a1 Gm5522;Kcnj14 Kcnab1 Kcnab3 Kcnj3 Kcnk9 Kcns3
	.GO:0005249	voltage-gated potassium channel activity	81	6	0.75	8	0.0132	0.0605018	Gm5522;Kcnj14 Kcnab1 Kcnab3 Kcnj3 Kcnk9 Kcns3
glycosaminoglycan binding	GO:0005539	glycosaminoglycan binding	218	6	2.01	2.98507	0.007	0.0334961	Ccn2 Extl2 Hbegf Lxn Rspo2 Slit3
	GO:0022834	ligand-gated channel activity	137	5	1.27	3.93701	0.0066	0.0334961	Gabra1 Gabrd Gm5522;Kcnj14 Grik2;AC113305.1 Kcnj3
cell adhesion molecule binding	GO:0050839	cell adhesion molecule binding	255	7	2.36	2.9661	0.0196	0.0829917	Akap5 Ccn2 Cdh15 Cx3cl1 Igsf21 Lrrc4c Tenm2
	Cellular Compartment:
	GO:1990351	transporter complex	336	10	3.08	3.24675	0.00015	0.0281138	Atp1a1 Cacng5 Cnih2 Gabra1 Gabrd Grik2;AC113305.1 Kcnab1 Kcnj3 Kcns3 Scn2b
	.GO:1902495	transmembrane transporter complex	328	10	3	3.33333	0.00159	0.030812	Atp1a1 Cacng5 Cnih2 Gabra1 Gabrd Grik2;AC113305.1 Kcnab1 Kcnj3 Kcns3 Scn2b
ion channel complex	..GO:0034702	ion channel complex	298	9	2.73	3.2967	0.00399	0.038069	Cacng5 Cnih2 Gabra1 Gabrd Grik2;AC113305.1 Kcnab1 Kcnj3 Kcns3 Scn2b
dendritic shaft	GO:0043198	dendritic shaft	72	6	0.66	9.09091	0.00112	0.030812	Akap5 Cnih2 Epha4 Inpp5j Prkar2b Slc12a5
plasma membrane	GO:0098590	plasma membrane region	1299	24	11.89	2.0185	0.0027	0.0377175	Ace Adcyap1r1 Akap5 Atp1a1 Cacng5 Cdh15 Cnih2 Epha4 Gabra1 Gabrd Grik2;AC113305.1 Igsf21 Kcnj3 Lrrc4c Mal2 Mfrp;C1qtnf5 Rgs9 Sh2d5 Slc12a5 Slc5a7 Slitrk1 Syde1 Tenm2 Vdr
	.GO:0044853	plasma membrane raft	136	5	1.25	4	0.0156	0.0753691	Adcyap1r1 Atp1a1 Cdh15 Slc5a7 Vdr
synaptic membrane	.GO:0097060	synaptic membrane	519	15	4.75	3.15789	0.00903	0.0700758	Akap5 Cacng5 Cnih2 Epha4 Gabra1 Gabrd Grik2;AC113305.1 Igsf21 Kcnj3 Lrrc4c Rgs9 Sh2d5 Slitrk1 Syde1 Tenm2
	..GO:0098936	intrinsic component of postsynaptic memb...	184	7	1.68	4.16667	0.01226	0.0700758	Cacng5 Cnih2 Epha4 Gabra1 Gabrd Lrrc4c Slitrk1
	...GO:0099055	integral component of postsynaptic membr...	175	7	1.6	4.375	0.01043	0.0700758	Cacng5 Cnih2 Epha4 Gabra1 Gabrd Lrrc4c Slitrk1
receptor complex	GO:0043235	receptor complex	412	9	3.77	2.38727	0.00316	0.0377175	Adcyap1r1 Cacng5 Cnih2 Epha4 Gabra1 Grik2;AC113305.1 Plxdc1 Stoml2 Vdr

## Sheet: Day 14 JunUP
Day 14 JunUP
Category	GO.ID	Term	Annotated	Significant	Expected	Ratio	p-value	FDR	Significant Genes in Term
	Biological Process:
intracellular signalling	GO:0048584	positive regulation of response to stimu...	2303	138	57.64	2.39417	7.4e-15	0	Acvr1 Adam8 Adora3 Akap13 Alox5ap Ankrd1 Arg2 Arid5a Arrb1 Ascl1 B2m Bcar1 Blnk Btk C1qa C1qb C1qc C1qtnf2 C3 C4b Cacnb3 Capn3 Cavin3 Cckbr Ccl2 Ccl3 Ccl6 Ccl7 Ccl8 Ccl9 Cd14 Cd24a Cd300lf Cd44 Cd74 Cd79b Cd84 Cd86 Cdkn2a Cdkn2b Cebpa Chil1 Csf1 Csf1r Ctsh Cxcl13 Cyba Cyp1b1 Dysf Egfr Fcer1g Fcgr2b Fcgr3 Fgd2 Fyb Gadd45g Glipr2 Gm11127 Gm20547;Cfb Gpr65 Grn Grp H2-Ab1 H2-D1 H2-K1 H2-M2 H2-Q1 H2-Q…
	.GO:1902533	positive regulation of intracellular sig...	1059	63	26.5	2.37736	0.00027	0.00211525	Adam8 Adora3 Akap13 Ankrd1 Arrb1 C1qtnf2 C3 Cavin3 Ccl2 Ccl3 Ccl6 Ccl7 Ccl8 Ccl9 Cd14 Cd24a Cd44 Cd74 Cd84 Cdkn2a Chil1 Csf1 Csf1r Cyp1b1 Egfr Fcgr2b Fgd2 Gadd45g Glipr2 Gpr65 Havcr2 Hcls1 Igf1 Il10ra Il12b Il18r1 Il1b Il1f9 Il20ra Itgal Lrrk1 Mapkbp1 Ncf1 Ngfr P2ry6 Pik3cg Prag1 Prkcd Ptger3 Ptpn1 Ptpn6 Pycard Rela Rtn4 S100a4 Serpinf2 Syk Tapbp;Rgl2 Tgfb1 Tlr1 Tlr2 Tlr7 Trem2
	..GO:0051057	positive regulation of small GTPase medi...	70	8	1.75	4.57143	0.02899	0.0628713	Akap13 Arrb1 Csf1 Gpr65 Igf1 Ngfr Prag1 Rtn4
	...GO:0046579	positive regulation of Ras protein signa...	63	8	1.58	5.06329	0.00703	0.0274238	Akap13 Arrb1 Csf1 Gpr65 Igf1 Ngfr Prag1 Rtn4
immune/inflammation response	GO:0071216	cellular response to biotic stimulus	260	29	6.51	4.45469	8.7e-09	0	Abca1 Ankrd1 Arid5a B2m Btk Ccl2 Ccl3 Cd14 Cd68 Cd84 Cd86 Cxcl13 Cxcl16 Fcgr2b Havcr2 Il12b Il1b Il1f9 Irf8 Mapk14 Pycard Rela Sbno2 Syk Tgfb1 Tlr1 Tlr2 Trem2 Tspo
	.GO:0071222	cellular response to lipopolysaccharide	228	24	5.71	4.20315	0.00059	0.00407791	Abca1 Ankrd1 Arid5a B2m Ccl2 Ccl3 Cd14 Cd68 Cd84 Cd86 Cxcl13 Cxcl16 Havcr2 Il12b Il1b Il1f9 Irf8 Mapk14 Pycard Rela Sbno2 Tgfb1 Trem2 Tspo
	..GO:0031663	lipopolysaccharide-mediated signaling pa...	57	7	1.43	4.8951	0.01852	0.049733	Ccl3 Cd14 Cd84 Il1b Mapk14 Tgfb1 Trem2
immune/inflammation response	GO:0050776	regulation of immune response	822	83	20.57	4.035	8e-11	0	Adam8 Adora3 Arg2 Arid5a B2m Bcar1 Btk C1qa C1qb C1qc C3 C4b Cacnb3 Cd14 Cd200 Cd24a Cd300lf Cd44 Cd48 Cd74 Cd79b Cd84 Cd86 Cd96 Ctsh Cyba Fcer1g Fcgr2b Fcgr3 Fes Fyb Gm11127 Gm20547;Cfb Grn H2-Ab1 H2-D1 H2-K1 H2-M2 H2-Q1 H2-Q10 H2-Q2 H2-Q4;H2-Q6 H2-Q5;H2-Q7 H2-T23 Havcr2 Il12b Il18r1 Il1b Il4ra Inpp5d Irf7 Itgb2 Lag3 Lat2 Mapk14 Myo1f Myo1g Nckap1l Ptpn6 Pycard Rac2 Rela Rtn4 Samsn1 Sash3 Serpin…
	.GO:0002764	immune response-regulating signaling pat...	383	30	9.59	3.12826	7.8e-05	0.000537541	Bcar1 Cacnb3 Cd14 Cd300lf Cd79b Cd86 Ctsh Cyba Fcer1g Fcgr2b Fcgr3 Fyb Havcr2 Irf7 Lat2 Myo1g Nckap1l Ptpn6 Rela Rtn4 Syk Tlr1 Tlr2 Tlr7 Tmem173 Trbc1 Trbc1;Trbc2 Trbc2 Txk Unc93b1
	..GO:0002768	immune response-regulating cell surface ...	249	18	6.23	2.88925	0.04909	0.0733829	Bcar1 Cacnb3 Cd79b Fcer1g Fcgr2b Fcgr3 Fyb Lat2 Myo1g Nckap1l Ptpn6 Rela Syk Tlr2 Trbc1 Trbc1;Trbc2 Trbc2 Txk
	..GO:0034121	regulation of toll-like receptor signali...	63	6	1.58	3.79747	0.0487	0.0733829	Cd300lf Cyba Irf7 Rtn4 Tlr1 Tlr2
	.GO:0050778	positive regulation of immune response	668	68	16.72	4.06699	6.6e-06	0.000230139	Adam8 Adora3 Arid5a B2m Bcar1 Btk C1qa C1qb C1qc C3 C4b Cacnb3 Cd14 Cd24a Cd300lf Cd44 Cd74 Cd79b Cd86 Cyba Fcer1g Fcgr2b Fcgr3 Fyb Gm11127 Gm20547;Cfb H2-Ab1 H2-D1 H2-K1 H2-M2 H2-Q1 H2-Q10 H2-Q2 H2-Q4;H2-Q6 H2-Q5;H2-Q7 H2-T23 Havcr2 Il12b Il18r1 Il1b Il4ra Irf7 Itgb2 Lag3 Lat2 Mapk14 Myo1g Nckap1l Ptpn6 Pycard Rela Rtn4 Sash3 Serping1 Slc11a1 Stat5b Syk Tgfb1 Tlr1 Tlr2 Tlr7 Tmem173 Trbc1 Trbc1;T…
immune/inflammation response	GO:0043207	response to external biotic stimulus	1060	82	26.53	3.09084	0.00035	0.00251407	Abca1 Ankrd1 Arg2 Arid5a B2m Btk C3 Ccl2 Ccl3 Cd14 Cd24a Cd52 Cd68 Cd79b Cd84 Cd86 Cd96 Cxcl13 Cxcl16 Cyba Fcer1g Fcgr2b Ggt5 Grn Grp Gsdmd H2-K1 H2-T23 Havcr2 Hck Hsp25-ps1;Hspb1 Ifitm6 Il10ra Il12b Il18bp Il1b Il1f9 Il4ra Irf5 Irf7 Irf8 Itgax Lrat Lyz1 Lyz2 Mapk14 Mapkbp1 Mpeg1 Myo1f Naip2 Ncf1 Ncf2 Nfkb2 Npy Oas1c Oas1d Oas1e Penk Pmp22 Prkcd Ptger3 Ptx3 Pycard Rela Sbno2 Slc11a1 Stat2 Stat5b …
	.GO:0051707	response to other organism	1057	81	26.45	3.06238	4.1e-08	0	Abca1 Ankrd1 Arg2 Arid5a B2m Btk C3 Ccl2 Ccl3 Cd14 Cd24a Cd52 Cd68 Cd79b Cd84 Cd86 Cd96 Cxcl13 Cxcl16 Cyba Fcer1g Fcgr2b Ggt5 Grn Gsdmd H2-K1 H2-T23 Havcr2 Hck Hsp25-ps1;Hspb1 Ifitm6 Il10ra Il12b Il18bp Il1b Il1f9 Il4ra Irf5 Irf7 Irf8 Itgax Lrat Lyz1 Lyz2 Mapk14 Mapkbp1 Mpeg1 Myo1f Naip2 Ncf1 Ncf2 Nfkb2 Npy Oas1c Oas1d Oas1e Penk Pmp22 Prkcd Ptger3 Ptx3 Pycard Rela Sbno2 Slc11a1 Stat2 Stat5b Syk …
	..GO:0009620	response to fungus	54	8	1.35	5.92593	0.04769	0.0733829	Btk Ncf1 Npy Ptx3 Syk Tgfb1 Tlr2 Vip
	..GO:0009617	response to bacterium	763	66	19.1	3.4555	0.03145	0.0647786	Abca1 Ankrd1 Arg2 Arid5a B2m C3 Ccl2 Ccl3 Cd14 Cd24a Cd52 Cd68 Cd79b Cd84 Cd86 Cd96 Cxcl13 Cxcl16 Cyba Fcer1g Fcgr2b Ggt5 Grn Gsdmd H2-K1 H2-T23 Havcr2 Hck Il10ra Il12b Il18bp Il1b Il1f9 Irf5 Irf8 Lrat Lyz1 Lyz2 Mapk14 Mapkbp1 Mpeg1 Myo1f Naip2 Ncf1 Ncf2 Nfkb2 Npy Penk Pmp22 Prkcd Ptger3 Pycard Rela Sbno2 Slc11a1 Stat5b Syk Tgfb1 Tlr1 Tlr2 Trbc1 Trbc1;Trbc2 Trbc2 Trem2 Tspo Vip
	...GO:0002237	response to molecule of bacterial origin	372	39	9.31	4.18904	8.7e-07	0.000230139	Abca1 Ankrd1 Arid5a B2m Ccl2 Ccl3 Cd14 Cd24a Cd68 Cd84 Cd86 Cd96 Cxcl13 Cxcl16 Fcgr2b Ggt5 Havcr2 Il10ra Il12b Il18bp Il1b Il1f9 Irf5 Irf8 Mapk14 Ncf2 Nfkb2 Penk Ptger3 Pycard Rela Sbno2 Slc11a1 Stat5b Tgfb1 Tlr1 Tlr2 Trem2 Tspo
	....GO:0032496	response to lipopolysaccharide	358	34	8.96	3.79464	1.4e-05	0.000282486	Abca1 Ankrd1 Arid5a B2m Ccl2 Ccl3 Cd14 Cd68 Cd84 Cd86 Cd96 Cxcl13 Cxcl16 Ggt5 Havcr2 Il10ra Il12b Il18bp Il1b Il1f9 Irf8 Mapk14 Ncf2 Nfkb2 Penk Ptger3 Pycard Rela Sbno2 Slc11a1 Stat5b Tgfb1 Trem2 Tspo
phagocytosis	GO:0016192	vesicle-mediated transport	1462	81	36.59	2.21372	1.1e-05	0.000282486	Abca1 Adora3 Arhgap25 Arrb1 B2m Btk C3 Cacna1b Ccl2 Ccl3 Ccl8 Cd14 Cd24a Cd300lf Cd84 Cltb Coro1a Cxcl16 Cyba Dennd1c Dysf Ehd1 Endou Erc2 Fam160a2 Fcer1g Fcgr2b Fcgr3 Fes Gm49601;Gp1bb;Sept5 Grn Hck Il10ra Il1b Il2rb Il4ra Irf8 Itgal Itgb2 Lat2 Ldlr Lgals3bp Loxl2 Loxl2;Mir6950 Micall2 Myo1f Myo1g Ncf2 Ncf4 Nckap1l Neurl3 P2ry2 P2ry6 Pik3cg Pld4 Plek Ptger3 Ptpn1 Ptx3 Pycard Rab3d Rac2 S100a10 S…
	.GO:0006897	endocytosis	719	59	18	3.27778	7.4e-06	0.000230139	Abca1 Arhgap25 Arrb1 B2m C3 Ccl2 Cd14 Cd24a Cd300lf Cltb Coro1a Cxcl16 Cyba Dennd1c Dysf Ehd1 Endou Fcer1g Fcgr2b Fcgr3 Grn Hck Il10ra Il1b Il2rb Irf8 Itgal Itgb2 Ldlr Lgals3bp Loxl2 Loxl2;Mir6950 Myo1g Ncf2 Ncf4 Nckap1l Neurl3 P2ry6 Pik3cg Pld4 Ptger3 Ptpn1 Ptx3 Pycard Rac2 Sh3bp4 Siglecf Slc11a1 Smap1 Syk Tgfb1 Tlr2 Trbc1 Trbc1;Trbc2 Trbc2 Trem2 Tyrobp Vav1 Was
	..GO:0006909	phagocytosis	251	37	6.28	5.89172	2e-11	0	Abca1 Arhgap25 C3 Ccl2 Cd300lf Coro1a Cyba Dysf Fcer1g Fcgr2b Fcgr3 Hck Il1b Il2rb Irf8 Itgal Itgb2 Ldlr Myo1g Ncf2 Ncf4 Nckap1l P2ry6 Pld4 Ptx3 Pycard Rac2 Slc11a1 Syk Tgfb1 Tlr2 Trbc1 Trbc1;Trbc2 Trbc2 Trem2 Tyrobp Vav1
	.GO:0060627	regulation of vesicle-mediated transport	594	40	14.87	2.68998	2.9e-06	0.000230139	Adora3 Arrb1 B2m C3 Cacna1b Ccl2 Cd14 Cd300lf Cd84 Coro1a Cyba Dysf Ehd1 Fcer1g Fcgr2b Fcgr3 Fes Gm49601;Gp1bb;Sept5 Hck Il1b Il2rb Il4ra Itgb2 Nckap1l P2ry2 Ptpn1 Ptx3 Pycard Rab3d Rac2 Siglecf Slc11a1 Smap1 Stxbp5 Syk Syt12 Tgfb1 Tlr2 Trem2 Vamp2
	..GO:0030100	regulation of endocytosis	300	25	7.51	3.32889	0.00347	0.0153756	Arrb1 B2m C3 Ccl2 Cd14 Cd300lf Cyba Dysf Fcer1g Fcgr2b Fcgr3 Hck Il1b Il2rb Nckap1l Ptpn1 Ptx3 Pycard Siglecf Slc11a1 Smap1 Syk Tgfb1 Tlr2 Trem2
	...GO:0050764	regulation of phagocytosis	104	19	2.6	7.30769	0.00137	0.00824393	C3 Ccl2 Cd300lf Cyba Dysf Fcer1g Fcgr2b Fcgr3 Hck Il1b Il2rb Nckap1l Ptx3 Pycard Slc11a1 Syk Tgfb1 Tlr2 Trem2
	...GO:0045807	positive regulation of endocytosis	186	18	4.66	3.86266	0.00957	0.0331886	Arrb1 B2m C3 Ccl2 Cd14 Cd300lf Cyba Fcer1g Fcgr2b Fcgr3 Il1b Il2rb Nckap1l Ptx3 Pycard Slc11a1 Syk Trem2
	....GO:0050766	positive regulation of phagocytosis	74	14	1.85	7.56757	0.01825	0.0495337	C3 Ccl2 Cd300lf Cyba Fcer1g Fcgr2b Fcgr3 Il1b Il2rb Nckap1l Ptx3 Pycard Slc11a1 Trem2
	GO:0031343	positive regulation of cell killing	93	18	2.33	7.72532	3.6e-08	0	B2m Ccl2 Gm11127 H2-D1 H2-K1 H2-M2 H2-Q1 H2-Q10 H2-Q2 H2-Q4;H2-Q6 H2-Q5;H2-Q7 H2-T23 Il12b Lag3 Stat5b Syk Tyrobp Vav1
immune/inflammation response	GO:0006952	defense response	1513	128	37.87	3.37998	5.4e-19	0	Acvr1 Adam8 Adora3 Alox5ap Arg2 Arid5a B2m Btk C1qa C1qb C1qc C3 C4b Camk4 Casp12 Cckbr Ccl2 Ccl3 Ccl6 Ccl7 Ccl8 Ccl9 Cd14 Cd24a Cd300lf Cd44 Cd68 Cd74 Cd84 Cd86 Cd96 Cebpa Chil1 Coro1a Csf1 Csf1r Cxcl13 Cxcl16 Cxcr6 Cyba Egfr Fcer1g Fcgr2b Fcgr3 Gal Ggt5 Gm20547;Cfb Grn Gsdmd H2-Aa H2-Ab1 H2-K1 H2-Q5;H2-Q7 H2-T23 Havcr2 Hck Ifitm6 Il12b Il18r1 Il1b Il1f9 Il34 Il4ra Irf5 Irf7 Irf8 Itgax Itgb2 Krt…
	.GO:0045087	innate immune response	770	80	19.27	4.15153	0.0048	0.0204689	Adam8 Arg2 Arid5a B2m Btk C1qa C1qb C1qc C3 C4b Ccl2 Ccl3 Ccl6 Ccl7 Ccl8 Ccl9 Cd14 Cd24a Cd300lf Cd74 Cd84 Cd86 Cd96 Coro1a Csf1 Csf1r Cxcl16 Cyba Fcer1g Gm20547;Cfb Grn Gsdmd H2-Aa H2-Ab1 H2-Q5;H2-Q7 H2-T23 Havcr2 Hck Ifitm6 Il12b Il1f9 Il34 Irf5 Irf7 Irf8 Krt16 Lag3 Ly9 Mpeg1 Myo1f Naip2 Npy Ppp1r14b;Gm7332 Ptpn6 Ptx3 Pycard Rela Rnf19b Rtn4 Serpinb1a Serping1 Slc11a1 Stat2 Stat5b Syk Tgfb1 Tlr…
	.GO:0006954	inflammatory response	693	75	17.34	4.32526	0.00165	0.00956706	Acvr1 Adam8 Adora3 Alox5ap Btk C3 C4b Camk4 Casp12 Ccl2 Ccl3 Ccl6 Ccl7 Ccl8 Ccl9 Cd14 Cd24a Cd44 Cd68 Cd96 Cebpa Chil1 Csf1 Csf1r Cxcl13 Cxcr6 Cyba Egfr Fcer1g Fcgr2b Fcgr3 Gal Ggt5 Grn Gsdmd H2-T23 Havcr2 Hck Il12b Il18r1 Il1b Il1f9 Il34 Il4ra Itgb2 Krt16 Ldlr Mapk14 Mgll Mvk Naip2 Ncf1 Nfkb2 Notch4;Gpsm3 Pik3cg Pmp22 Ptger3 Pycard Rela Rtn4 Sbno2 Serpinb1a Serpinf2 Serping1 Slc11a1 Socs3 Stat5b…
	..GO:0002532	production of molecular mediator involve...	74	11	1.85	5.94595	0.00021	0.0018084	Adora3 Alox5ap Btk Cd96 Fcer1g Grn Il4ra Mapk14 Notch4;Gpsm3 Pycard Syk
	..GO:0002524	hypersensitivity	16	6	0.4	15	0.01349	0.0417642	Btk C3 Fcer1g Fcgr2b Fcgr3 H2-T23
secretion	GO:0046903	secretion	1262	74	31.59	2.34251	0.00022	0.00199759	Aacs Abca1 Acsl4 Adora3 Agxt Ankrd1 Arg2 Arid5a Arrb1 Avpr1a Btk Cacna1b Cckbr Ccl3 Ccl8 Cd14 Cd200 Cd300c2 Cd74 Cd84 Chil1 Coro1a Csf1r Cyba Cyp4f18 Dysf Egfr Erc2 Fam129b Fcer1g Fcgr3 Fes Gal Gm49601;Gp1bb;Sept5 Grp Gsdmd H2-T23 Havcr2 Hck Hk2 Igf1 Il1b Il4ra Itgb2 Klf7 Lat2 Ly6e Mapk14 Mapkbp1 Myo1f Myo1g P2ry2 Plek Ptger3 Pycard Rab3d Rac2 Rnf19b Rtn4 Serpinb1a Serpinb1c Slc6a4 Stat5b Stxbp5 …
	.GO:0032940	secretion by cell	1090	68	27.28	2.49267	1.1e-08	0	Aacs Abca1 Acsl4 Adora3 Ankrd1 Arg2 Arid5a Arrb1 Avpr1a Btk Cacna1b Cckbr Ccl3 Ccl8 Cd14 Cd200 Cd300c2 Cd84 Chil1 Coro1a Csf1r Dysf Egfr Erc2 Fam129b Fcer1g Fcgr3 Fes Gal Gm49601;Gp1bb;Sept5 Grp Gsdmd H2-T23 Havcr2 Hck Igf1 Il1b Il4ra Itgb2 Klf7 Lat2 Ly6e Mapk14 Mapkbp1 Myo1f Myo1g P2ry2 Plek Ptger3 Pycard Rab3d Rac2 Rnf19b Rtn4 Serpinb1a Serpinb1c Slc6a4 Stxbp5 Syk Syt12 Tcirg1 Tgfb1 Tlr1 Tlr2 T…
	..GO:0043299	leukocyte degranulation	73	14	1.83	7.65027	0.0093	0.0331886	Adora3 Btk Ccl3 Cd84 Coro1a Fcer1g Fes Il4ra Itgb2 Lat2 Myo1f Rac2 Syk Vamp2
	..GO:0009306	protein secretion	618	40	15.47	2.58565	0.00084	0.0057703	Aacs Abca1 Acsl4 Ankrd1 Arg2 Arid5a Arrb1 Ccl3 Cd14 Cd200 Cd300c2 Cd84 Chil1 Csf1r Dysf Egfr Gsdmd H2-T23 Havcr2 Igf1 Il1b Il4ra Klf7 Mapk14 Mapkbp1 Plek Ptger3 Pycard Rab3d Rnf19b Serpinb1a Serpinb1c Syk Tcirg1 Tgfb1 Tlr1 Tlr2 Trem2 Unc93b1 Vip
	...GO:0050663	cytokine secretion	243	26	6.08	4.27632	0.01974	0.0515643	Abca1 Arg2 Arid5a Ccl3 Cd14 Cd200 Cd300c2 Cd84 Chil1 Csf1r Dysf Gsdmd Havcr2 Il1b Il4ra Mapk14 Mapkbp1 Pycard Rnf19b Serpinb1a Serpinb1c Syk Tcirg1 Tlr1 Tlr2 Unc93b1
	....GO:0072606	interleukin-8 secretion	27	6	0.68	8.82353	0.0497	0.0733829	Cd14 Chil1 Mapkbp1 Pycard Tlr1 Tlr2
	.GO:0051046	regulation of secretion	929	55	23.25	2.36559	0.04994	0.0733829	Aacs Acsl4 Adora3 Ankrd1 Arg2 Arid5a Arrb1 Avpr1a Cacna1b Cckbr Ccl3 Cd14 Cd200 Cd300c2 Cd74 Cd84 Csf1r Cyba Cyp4f18 Egfr Fcer1g Fes Gal Gm49601;Gp1bb;Sept5 Grp Gsdmd H2-T23 Havcr2 Igf1 Il1b Il4ra Itgb2 Klf7 Mapk14 Mapkbp1 P2ry2 Ptger3 Pycard Rab3d Rac2 Rtn4 Serpinb1a Serpinb1c Slc6a4 Stxbp5 Syk Syt12 Tcirg1 Tgfb1 Tlr1 Tlr2 Trem2 Unc93b1 Vamp2 Vip
	..GO:1903530	regulation of secretion by cell	847	52	21.2	2.45283	1.1e-06	0.000230139	Aacs Acsl4 Adora3 Ankrd1 Arg2 Arid5a Arrb1 Avpr1a Cacna1b Cckbr Ccl3 Cd14 Cd200 Cd300c2 Cd84 Csf1r Egfr Fcer1g Fes Gal Gm49601;Gp1bb;Sept5 Grp Gsdmd H2-T23 Havcr2 Igf1 Il1b Il4ra Itgb2 Klf7 Mapk14 Mapkbp1 P2ry2 Ptger3 Pycard Rab3d Rac2 Rtn4 Serpinb1a Serpinb1c Slc6a4 Stxbp5 Syk Syt12 Tcirg1 Tgfb1 Tlr1 Tlr2 Trem2 Unc93b1 Vamp2 Vip
	..GO:0051047	positive regulation of secretion	540	42	13.52	3.10651	0.01309	0.0412278	Aacs Acsl4 Adora3 Ankrd1 Arid5a Arrb1 Avpr1a Cacna1b Cckbr Ccl3 Cd14 Cd300c2 Cd84 Csf1r Cyba Cyp4f18 Egfr Fcer1g Gal Gm49601;Gp1bb;Sept5 Grp Gsdmd H2-T23 Havcr2 Igf1 Il1b Il4ra Itgb2 Mapk14 P2ry2 Pycard Rab3d Rtn4 Slc6a4 Stxbp5 Syk Tgfb1 Tlr1 Tlr2 Trem2 Unc93b1 Vip
	...GO:1903532	positive regulation of secretion by cell	483	39	12.09	3.22581	7.8e-06	0.000230139	Aacs Acsl4 Adora3 Ankrd1 Arid5a Arrb1 Avpr1a Cacna1b Cckbr Ccl3 Cd14 Cd300c2 Cd84 Csf1r Egfr Fcer1g Gal Gm49601;Gp1bb;Sept5 Grp Gsdmd H2-T23 Havcr2 Igf1 Il1b Il4ra Itgb2 Mapk14 Pycard Rab3d Rtn4 Slc6a4 Stxbp5 Syk Tgfb1 Tlr1 Tlr2 Trem2 Unc93b1 Vip
pain	GO:0019233	sensory perception of pain	148	12	3.7	3.24324	3.3e-07	0	Cacna1b Cacnb3 Cckbr Ccl2 Ccl3 Il12b Mgll Ngfr P2ry2 Penk Rtn4 Vip
transport	GO:0051050	positive regulation of transport	1135	73	28.41	2.56952	2.1e-07	0	Aacs Abca1 Acat2 Acsl4 Adora3 Ankrd1 Arid5a Arrb1 Avpr1a Azin2 B2m C1qtnf2 C3 Cacna1b Cacna2d1 Cacnb3 Camk4 Capn3 Cckbr Ccl2 Ccl3 Cd14 Cd300c2 Cd300lf Cd84 Cnst Csf1r Cyba Cyp4f18 Egfr Ehd1 Fcer1g Fcgr2b Fcgr3 Gal Gm49601;Gp1bb;Sept5 Grp Gsdmd H2-T23 Havcr2 Hcls1 Igf1 Il1b Il2rb Il4ra Itgb2 Itpr1 Lrat Mapk14 Mir6951;Azin1 Nckap1l Nup93 P2ry2 P2ry6 Pirt Prkcd Ptx3 Pycard Rab3d Rtn4 Slc11a1 Slc6a4 …
chemokine/cytokine production	GO:0001816	cytokine production	764	72	19.12	3.76569	1.1e-12	0	Abca1 Adam8 Ankrd2 Arg2 Arid5a Arrb1 B2m Btk C3 Ccl2 Ccl3 Cd14 Cd200 Cd24a Cd300c2 Cd74 Cd84 Cd96 Chil1 Csf1r Cyba Cyp1b1 Dysf Fcer1g Fcgr2b Fcgr3 Gadd45g Gsdmd H2-T23 Havcr2 Hsp25-ps1;Hspb1 Igf1 Il12b Il18r1 Il1b Il1f9 Il4ra Inpp5d Irf7 Irf8 Lag3 Ly9 Maf Mapk14 Mapkbp1 Nckap1l Notch4;Gpsm3 P2ry2 Prkcd Ptpn6 Pycard Rela Rnf19b Rtn4 Sash3 Serpinb1a Serpinb1c Serpinf2 Slc11a1 Stat5b Syk Tcirg1 Tgfb…
	.GO:0071706	tumor necrosis factor superfamily cytoki...	175	25	4.38	5.70776	0.01124	0.0372804	Adam8 Arg2 Arid5a Ccl2 Ccl3 Cd14 Cd24a Cd84 Cyba Fcer1g Fcgr3 H2-T23 Havcr2 Hsp25-ps1;Hspb1 Igf1 Il12b Ptpn6 Pycard Sash3 Syk Tlr1 Tlr2 Trem2 Tspo Tyrobp
	..GO:1903555	regulation of tumor necrosis factor supe...	171	25	4.28	5.84112	0.00532	0.0227291	Adam8 Arg2 Arid5a Ccl2 Ccl3 Cd14 Cd24a Cd84 Cyba Fcer1g Fcgr3 H2-T23 Havcr2 Hsp25-ps1;Hspb1 Igf1 Il12b Ptpn6 Pycard Sash3 Syk Tlr1 Tlr2 Trem2 Tspo Tyrobp
	..GO:1903557	positive regulation of tumor necrosis fa...	102	19	2.55	7.45098	0.00293	0.0138951	Adam8 Arid5a Ccl2 Ccl3 Cd14 Cd84 Cyba Fcer1g Fcgr3 H2-T23 Havcr2 Hsp25-ps1;Hspb1 Il12b Pycard Sash3 Syk Tlr1 Tlr2 Tyrobp
	.GO:0032635	interleukin-6 production	165	22	4.13	5.32688	0.04014	0.0696715	Arid5a Arrb1 Cd200 Cd24a Cd74 Cd84 Cyba Fcer1g Havcr2 Il1b Il1f9 Inpp5d Nckap1l Ptpn6 Pycard Syk Tlr1 Tlr2 Tlr7 Trem2 Tyrobp Unc93b1
	..GO:0032675	regulation of interleukin-6 production	156	22	3.9	5.64103	0.01479	0.0439332	Arid5a Arrb1 Cd200 Cd24a Cd74 Cd84 Cyba Fcer1g Havcr2 Il1b Il1f9 Inpp5d Nckap1l Ptpn6 Pycard Syk Tlr1 Tlr2 Tlr7 Trem2 Tyrobp Unc93b1
	.GO:0002367	cytokine production involved in immune r...	110	15	2.75	5.45455	0.04333	0.071556	Arid5a B2m Cd74 Cd96 Fcer1g H2-T23 Il12b Il18r1 Il1b Mapk14 Rtn4 Sash3 Slc11a1 Tgfb1 Tlr2
	..GO:0002718	regulation of cytokine production involv...	90	13	2.25	5.77778	0.03717	0.067902	Arid5a B2m Cd74 Cd96 Fcer1g H2-T23 Il18r1 Il1b Mapk14 Rtn4 Sash3 Tgfb1 Tlr2
	...GO:0002720	positive regulation of cytokine producti...	57	11	1.43	7.69231	0.01072	0.0359514	Arid5a B2m Cd74 Fcer1g H2-T23 Il18r1 Il1b Mapk14 Rtn4 Sash3 Tlr2
	.GO:0032602	chemokine production	94	14	2.35	5.95745	0.04568	0.0729427	Arg2 Cd24a Cd74 Cd84 Csf1r Havcr2 Il1b Il4ra P2ry2 Pycard Syk Tlr2 Tlr7 Trem2
	..GO:0032642	regulation of chemokine production	89	14	2.23	6.27803	0.02456	0.0589793	Arg2 Cd24a Cd74 Cd84 Csf1r Havcr2 Il1b Il4ra P2ry2 Pycard Syk Tlr2 Tlr7 Trem2
	..GO:0032722	positive regulation of chemokine product...	64	11	1.6	6.875	0.04927	0.0733829	Cd74 Cd84 Csf1r Havcr2 Il1b Il4ra P2ry2 Pycard Syk Tlr2 Tlr7
	.GO:0032613	interleukin-10 production	61	11	1.53	7.18954	0.02103	0.0531119	Cd84 Fcer1g Fcgr2b Il12b Prkcd Pycard Sash3 Syk Tlr2 Trem2 Tyrobp
	..GO:0032653	regulation of interleukin-10 production	57	10	1.43	6.99301	0.0318	0.0647786	Cd84 Fcer1g Fcgr2b Il12b Pycard Sash3 Syk Tlr2 Trem2 Tyrobp
	.GO:0001817	regulation of cytokine production	690	64	17.27	3.70585	1e-07	0	Adam8 Ankrd2 Arg2 Arid5a Arrb1 B2m Btk C3 Ccl2 Ccl3 Cd14 Cd200 Cd24a Cd300c2 Cd74 Cd84 Cd96 Csf1r Cyba Cyp1b1 Fcer1g Fcgr2b Fcgr3 Gsdmd H2-T23 Havcr2 Hsp25-ps1;Hspb1 Igf1 Il12b Il18r1 Il1b Il1f9 Il4ra Inpp5d Irf7 Irf8 Lag3 Ly9 Mapk14 Mapkbp1 Nckap1l Notch4;Gpsm3 P2ry2 Ptpn6 Pycard Rela Rtn4 Sash3 Serpinb1a Serpinb1c Serpinf2 Slc11a1 Stat5b Syk Tgfb1 Tlr1 Tlr2 Tlr7 Tmem173 Trem2 Tspo Txk Tyrobp Un…
	..GO:0001818	negative regulation of cytokine producti...	262	25	6.56	3.81098	0.02034	0.0524584	Arg2 Arrb1 Btk Cd200 Cd24a Cd84 Cd96 Fcgr2b Havcr2 Igf1 Il12b Inpp5d Lag3 Mapkbp1 Nckap1l Ptpn6 Pycard Serpinb1a Serpinb1c Slc11a1 Tgfb1 Tlr2 Trem2 Tspo Tyrobp
	..GO:0032660	regulation of interleukin-17 production	34	7	0.85	8.23529	0.0292	0.0632343	Arg2 Arid5a Il12b Ly9 Nckap1l Tgfb1 Tlr2
	..GO:0001819	positive regulation of cytokine producti...	460	48	11.51	4.17029	2e-05	0.000282486	Adam8 Arid5a B2m C3 Ccl2 Ccl3 Cd14 Cd200 Cd300c2 Cd74 Cd84 Csf1r Cyba Cyp1b1 Fcer1g Fcgr3 Gsdmd H2-T23 Havcr2 Hsp25-ps1;Hspb1 Il12b Il18r1 Il1b Il1f9 Il4ra Irf7 Irf8 Ly9 Mapk14 Notch4;Gpsm3 P2ry2 Pycard Rela Rtn4 Sash3 Serpinf2 Slc11a1 Stat5b Syk Tgfb1 Tlr1 Tlr2 Tlr7 Tmem173 Trem2 Txk Tyrobp Unc93b1
immune/inflammation response	GO:0002520	immune system development	1020	72	25.53	2.82021	0.00021	0.0018084	Adam8 Add2 B2m Btk C1qc Camk4 Ccl3 Cd24a Cd300lf Cd3d Cd44 Cd74 Cd79b Cd86 Cdkn2a Cdkn2b Cebpa Csf1 Csf1r Csf3r Cxcl13 Ebp Fcer1g Fes Fgf3 Fst Gadd45g H2-Aa H2-Ab1 H2-Oa H2-T23 Havcr2 Hcls1 Ikzf1 Il12b Il18r1 Il1b Il34 Il4ra Inpp5d Irf8 Lag3 Lgals1 Lilrb3 Lrrk1 Ly9 Lyl1 Mafb Mapk14 Mfng Nckap1l Nfkb2 Pilrb1 Pld4 Plek Ptbp3 Ptpn6 Rhoh Sash3 Sbno2 Six1 Smap1 Stat5b Syk Tcirg1 Tgfb1 Tlr2 Tmem176a Tr…
	.GO:0048534	hematopoietic or lymphoid organ developm...	962	69	24.08	2.86545	1e-08	0	Adam8 Add2 B2m Btk C1qc Camk4 Ccl3 Cd24a Cd300lf Cd3d Cd44 Cd74 Cd79b Cdkn2a Cdkn2b Cebpa Csf1 Csf1r Csf3r Cxcl13 Ebp Fcer1g Fes Fgf3 Fst Gadd45g H2-Aa H2-Ab1 H2-Oa Hcls1 Ikzf1 Il12b Il18r1 Il1b Il34 Il4ra Inpp5d Irf8 Lag3 Lgals1 Lilrb3 Lrrk1 Ly9 Lyl1 Mafb Mapk14 Mfng Nckap1l Nfkb2 Pilrb1 Pld4 Plek Ptbp3 Ptpn6 Rhoh Sash3 Sbno2 Six1 Smap1 Stat5b Syk Tcirg1 Tgfb1 Tlr2 Tmem176a Trem2 Txk Tyrobp Vav1
	..GO:0002521	leukocyte differentiation	571	55	14.29	3.84885	1e-09	0	Adam8 B2m Btk C1qc Camk4 Ccl3 Cd24a Cd300lf Cd3d Cd44 Cd74 Cd79b Cdkn2a Cebpa Csf1 Csf1r Fcer1g Fes Gadd45g H2-Aa H2-Ab1 H2-Oa Hcls1 Ikzf1 Il12b Il18r1 Il1b Il34 Il4ra Inpp5d Lag3 Lgals1 Lilrb3 Lrrk1 Ly9 Lyl1 Mafb Mapk14 Mfng Nckap1l Pilrb1 Ptpn6 Rhoh Sash3 Sbno2 Stat5b Syk Tcirg1 Tgfb1 Tlr2 Tmem176a Trem2 Txk Tyrobp Vav1
	..GO:0030099	myeloid cell differentiation	408	36	10.21	3.52595	1.3e-05	0.000282486	Adam8 B2m C1qc Camk4 Ccl3 Cd300lf Cd74 Cdkn2b Cebpa Csf1 Csf1r Csf3r Fcer1g Fes Hcls1 Ikzf1 Il12b Il34 Inpp5d Irf8 Lilrb3 Lrrk1 Mafb Mapk14 Nckap1l Pilrb1 Ptbp3 Ptpn6 Sbno2 Smap1 Stat5b Tcirg1 Tgfb1 Tlr2 Trem2 Tyrobp
	...GO:0002573	myeloid leukocyte differentiation	230	27	5.76	4.6875	0.01833	0.0495337	Adam8 C1qc Camk4 Ccl3 Cd300lf Cd74 Cebpa Csf1 Csf1r Fcer1g Fes Hcls1 Ikzf1 Il12b Il34 Inpp5d Lilrb3 Lrrk1 Mafb Mapk14 Pilrb1 Sbno2 Tcirg1 Tgfb1 Tlr2 Trem2 Tyrobp
	..GO:1903706	regulation of hemopoiesis	404	36	10.11	3.56083	0.00243	0.0123367	Adam8 B2m C1qc Ccl3 Cd24a Cd44 Cd74 Cdkn2a Csf1 Csf1r Csf3r Fes H2-Aa H2-Oa Hcls1 Ikzf1 Il12b Il1b Il34 Il4ra Inpp5d Lag3 Mafb Mapk14 Nckap1l Pilrb1 Ptpn6 Rhoh Sash3 Smap1 Stat5b Syk Tgfb1 Tmem176a Trem2 Tyrobp
	...GO:1903708	positive regulation of hemopoiesis	216	24	5.41	4.43623	0.00164	0.00944501	Adam8 Ccl3 Cd74 Csf1 Csf1r Fes H2-Aa Hcls1 Ikzf1 Il12b Il1b Il34 Il4ra Inpp5d Mapk14 Nckap1l Rhoh Sash3 Smap1 Stat5b Syk Tgfb1 Trem2 Tyrobp
	....GO:1902107	positive regulation of leukocyte differe...	176	22	4.4	5	0.00031	0.00215537	Adam8 Ccl3 Cd74 Csf1 Csf1r Fes H2-Aa Hcls1 Ikzf1 Il12b Il1b Il34 Il4ra Inpp5d Nckap1l Rhoh Sash3 Stat5b Syk Tgfb1 Trem2 Tyrobp
	...GO:1902105	regulation of leukocyte differentiation	302	32	7.56	4.2328	7e-05	0.000537541	Adam8 C1qc Ccl3 Cd24a Cd44 Cd74 Cdkn2a Csf1 Csf1r Fes H2-Aa H2-Oa Hcls1 Ikzf1 Il12b Il1b Il34 Il4ra Inpp5d Lag3 Mafb Nckap1l Pilrb1 Ptpn6 Rhoh Sash3 Stat5b Syk Tgfb1 Tmem176a Trem2 Tyrobp
	....GO:0045577	regulation of B cell differentiation	32	6	0.8	7.5	0.03513	0.0666531	Cd24a Inpp5d Nckap1l Ptpn6 Stat5b Syk
	...GO:0045637	regulation of myeloid cell differentiati...	210	23	5.26	4.37262	0.00022	0.00199759	Adam8 B2m C1qc Ccl3 Cd74 Csf1 Csf1r Csf3r Fes Hcls1 Ikzf1 Il12b Il34 Inpp5d Mafb Mapk14 Nckap1l Pilrb1 Smap1 Stat5b Tgfb1 Trem2 Tyrobp
	....GO:0045639	positive regulation of myeloid cell diff...	104	17	2.6	6.53846	1.4e-05	0.000282486	Ccl3 Cd74 Csf1 Csf1r Fes Hcls1 Ikzf1 Il12b Il34 Inpp5d Mapk14 Nckap1l Smap1 Stat5b Tgfb1 Trem2 Tyrobp
	.....GO:0002763	positive regulation of myeloid leukocyte...	69	12	1.73	6.93642	0.03114	0.0647786	Ccl3 Cd74 Csf1 Csf1r Fes Hcls1 Ikzf1 Il12b Il34 Tgfb1 Trem2 Tyrobp
metabolic process	GO:0006629	lipid metabolic process	1288	70	32.24	2.17122	4.5e-10	0	Aacs Abca1 Acat2 Acat3 Acsl4 Afp Alox5ap Avpr1a C1qtnf2 C3 Ccdc3 Cd74 Cdipt Cebpa Csf1r Cyb5r3 Cyp1b1 Cyp26a1 Cyp4f18 Dhcr7 Ebp Egfr Fdft1 Fdps;Gm43738 Gal Gal3st4;Gm43720 Gdpd5 Ggt5 Gm13502;Idi1 Golm1 Hao1 Hexa Hsd17b7 Igf1 Il1b Inpp5d Ldlr Lpcat2 Lpcat3 Lrat Ltc4s Mapk14 Mgll Mvd Mvk Ncf1 Npc2 Nsdhl Pcyt2 Pik3cg Pla2g15 Plcb2 Pld4 Plek Plppr4 Pmp22 Prkcd Rdh11 Socs3 Sqle St6galnac5 Stard4 Stat5…
	.GO:0008202	steroid metabolic process	294	26	7.36	3.53261	8.9e-09	0	Abca1 Afp Cebpa Cyb5r3 Cyp1b1 Cyp26a1 Dhcr7 Ebp Fdft1 Fdps;Gm43738 Gal Gm13502;Idi1 Hsd17b7 Igf1 Il1b Ldlr Mvd Mvk Npc2 Nsdhl Pmp22 Sqle Stard4 Stat5b Tm7sf2 Tspo
	..GO:0016125	sterol metabolic process	143	18	3.58	5.02793	0.00066	0.00431698	Abca1 Cebpa Cyb5r3 Cyp26a1 Dhcr7 Ebp Fdft1 Fdps;Gm43738 Gm13502;Idi1 Hsd17b7 Ldlr Mvd Mvk Npc2 Nsdhl Pmp22 Sqle Tm7sf2
	..GO:0006694	steroid biosynthetic process	158	17	3.95	4.3038	1.3e-06	0.000230139	Cyb5r3 Cyp26a1 Dhcr7 Ebp Fdft1 Fdps;Gm43738 Gm13502;Idi1 Hsd17b7 Igf1 Il1b Mvd Mvk Nsdhl Sqle Stard4 Tm7sf2 Tspo
	...GO:0016126	sterol biosynthetic process	59	13	1.48	8.78378	5.3e-05	0.000537541	Cyb5r3 Cyp26a1 Dhcr7 Ebp Fdft1 Fdps;Gm43738 Gm13502;Idi1 Hsd17b7 Mvd Mvk Nsdhl Sqle Tm7sf2
	.GO:0019216	regulation of lipid metabolic process	376	21	9.41	2.23167	0.00615	0.0248667	Acsl4 Avpr1a C1qtnf2 C3 Ccdc3 Cd74 Dhcr7 Fdps;Gm43738 Gal Golm1 Igf1 Il1b Ldlr Pik3cg Prkcd Socs3 Stard4 Stat5b Tgfb1 Tspo Wdr81
	..GO:0046890	regulation of lipid biosynthetic process	180	12	4.51	2.66075	0.00714	0.0274362	Avpr1a C3 Ccdc3 Cd74 Dhcr7 Fdps;Gm43738 Igf1 Il1b Ldlr Prkcd Stard4 Tspo
	...GO:0046889	positive regulation of lipid biosyntheti...	92	9	2.3	3.91304	0.00988	0.033859	Avpr1a Ccdc3 Cd74 Fdps;Gm43738 Igf1 Il1b Ldlr Prkcd Stard4
	.GO:0044255	cellular lipid metabolic process	965	50	24.15	2.07039	6.9e-06	0.000230139	Aacs Acat2 Acat3 Acsl4 Alox5ap Avpr1a C1qtnf2 C3 Cd74 Cdipt Csf1r Cyp1b1 Cyp26a1 Cyp4f18 Egfr Fdft1 Fdps;Gm43738 Gal3st4;Gm43720 Ggt5 Gm13502;Idi1 Hao1 Hexa Il1b Inpp5d Ldlr Lpcat2 Lpcat3 Lrat Ltc4s Mapk14 Mgll Mvd Mvk Ncf1 Pcyt2 Pik3cg Pla2g15 Plek Plppr4 Pmp22 Prkcd Rdh11 Socs3 St6galnac5 Stard4 Syk Tbxas1 Tgfb1 Tlr2 Wdr81
	..GO:0033559	unsaturated fatty acid metabolic process	127	13	3.18	4.08805	0.00601	0.0247537	Alox5ap Avpr1a Cd74 Cyp1b1 Cyp4f18 Ggt5 Il1b Ltc4s Mgll Ncf1 Syk Tbxas1 Tlr2
	...GO:0006636	unsaturated fatty acid biosynthetic proc...	56	8	1.4	5.71429	0.00598	0.0247485	Alox5ap Avpr1a Cd74 Ggt5 Il1b Ltc4s Syk Tbxas1
	...GO:0006691	leukotriene metabolic process	15	6	0.38	15.7895	0.00099	0.00637664	Alox5ap Ggt5 Ltc4s Ncf1 Syk Tlr2
	..GO:0044242	cellular lipid catabolic process	195	11	4.88	2.2541	0.03576	0.0666531	Acat2 Acat3 Cyp1b1 Cyp26a1 Hao1 Hexa Ldlr Mgll Pik3cg Pla2g15 Prkcd
	..GO:0006720	isoprenoid metabolic process	92	10	2.3	4.34783	0.01549	0.0455251	Cyp1b1 Cyp26a1 Egfr Fdft1 Fdps;Gm43738 Gm13502;Idi1 Lrat Mvd Mvk Rdh11
	.GO:0008610	lipid biosynthetic process	567	37	14.19	2.60747	2.6e-07	0	Acsl4 Alox5ap Avpr1a C3 Ccdc3 Cd74 Cdipt Cyb5r3 Cyp26a1 Dhcr7 Ebp Fdft1 Fdps;Gm43738 Gal3st4;Gm43720 Ggt5 Gm13502;Idi1 Hsd17b7 Igf1 Il1b Ldlr Lpcat2 Lpcat3 Ltc4s Mgll Mvd Mvk Nsdhl Pcyt2 Pik3cg Prkcd Sqle St6galnac5 Stard4 Syk Tbxas1 Tm7sf2 Tspo
	..GO:0008654	phospholipid biosynthetic process	156	9	3.9	2.30769	0.02325	0.0570999	Cdipt Fdps;Gm43738 Gm13502;Idi1 Lpcat2 Lpcat3 Mvd Mvk Pcyt2 Pik3cg
intracellular signalling	GO:0034097	response to cytokine	945	69	23.65	2.91755	1.3e-06	0.000230139	Acsl4 Ankrd1 Btk Card14 Ccdc3 Ccl2 Ccl3 Ccl6 Ccl7 Ccl8 Ccl9 Cd14 Cd24a Cd300lf Cd44 Cd74 Cebpa Coro1a Csf1 Csf1r Csf2rb Csf3r Cxcl13 Cxcl16 Cxcr6 Cyba Dok1 Ebi3 Fcer1g Ggt5 H2-Aa H2-Ab1 H2-Q5;H2-Q7 Hcls1 Hk2 Ifitm6 Il10ra Il12b Il18bp Il18r1 Il1b Il1f9 Il20ra Il2rb Ina Irf5 Irf7 Irf8 Klf6 Laptm5 Lilrb3 Lrat Mapk14 Nfkb2 Ptpn6 Pycard Rela Sbno2 Slc11a1 Socs3 Stat2 Stat5b Syk Tcirg1 Tlr2 Tmem173 Tr…
	.GO:0060760	positive regulation of response to cytok...	55	7	1.38	5.07246	0.03876	0.069193	Cd300lf Cd74 Csf1 Irf7 Tlr2 Trem2 Txk
	..GO:0001961	positive regulation of cytokine-mediated...	48	6	1.2	5	0.03448	0.066652	Cd300lf Cd74 Csf1 Irf7 Trem2 Txk
	.GO:0071345	cellular response to cytokine stimulus	829	62	20.75	2.98795	0.00021	0.0018084	Ankrd1 Btk Card14 Ccdc3 Ccl2 Ccl3 Ccl6 Ccl7 Ccl8 Ccl9 Cd24a Cd300lf Cd44 Cd74 Cebpa Coro1a Csf1 Csf1r Csf2rb Csf3r Cxcl13 Cxcr6 Cyba Dok1 Ebi3 Fcer1g H2-Ab1 H2-Q5;H2-Q7 Hcls1 Hk2 Ifitm6 Il10ra Il12b Il18bp Il18r1 Il1b Il1f9 Il20ra Il2rb Ina Irf5 Irf7 Irf8 Klf6 Laptm5 Lilrb3 Lrat Mapk14 Ptpn6 Pycard Rela Sbno2 Socs3 Stat2 Stat5b Syk Tcirg1 Tlr2 Tmem173 Trem2 Txk Was
	..GO:0019221	cytokine-mediated signaling pathway	398	42	9.96	4.21687	8.6e-08	0	Card14 Ccdc3 Ccl2 Ccl3 Ccl6 Ccl7 Ccl8 Ccl9 Cd24a Cd300lf Cd44 Cd74 Cebpa Csf1 Csf1r Csf2rb Csf3r Cxcl13 Cxcr6 Dok1 Ebi3 Fcer1g Ifitm6 Il10ra Il12b Il18r1 Il1b Il1f9 Il20ra Il2rb Irf5 Irf7 Klf6 Lilrb3 Ptpn6 Pycard Rela Stat2 Stat5b Syk Trem2 Txk
	...GO:0001959	regulation of cytokine-mediated signalin...	120	10	3	3.33333	0.03331	0.0664185	Ccdc3 Cd24a Cd300lf Cd74 Csf1 Irf7 Pycard Syk Trem2 Txk
immune/inflammation response	GO:0002443	leukocyte mediated immunity	435	63	10.89	5.78512	0.00202	0.010606	Adora3 Arid5a B2m Btk C1qa C1qb C1qc C3 C4b Ccl3 Cd24a Cd74 Cd84 Cd96 Coro1a Ctsh Fcer1g Fcgr2b Fcgr3 Fes Gm11127 H2-Ab1 H2-D1 H2-K1 H2-M2 H2-Q1 H2-Q10 H2-Q2 H2-Q4;H2-Q6 H2-Q5;H2-Q7 H2-T23 Havcr2 Il12b Il18r1 Il1b Il4ra Inpp5d Irf7 Itgb2 Lag3 Lat2 Lilrb3 Myo1f Myo1g Ncf1 Prkcd Ptpn6 Rac2 Rnf19b Sash3 Serping1 Slc11a1 Stat5b Syk Tcirg1 Tgfb1 Tlr2 Trbc1 Trbc1;Trbc2 Trbc2 Vamp2 Vav1 Was
	.GO:0042267	natural killer cell mediated cytotoxicit...	59	9	1.48	6.08108	7.8e-05	0.000537541	Coro1a H2-T23 Havcr2 Il12b Lag3 Ptpn6 Rnf19b Stat5b Vav1
	.GO:0001913	T cell mediated cytotoxicity	70	13	1.75	7.42857	2e-07	0	B2m Ctsh Gm11127 H2-D1 H2-K1 H2-M2 H2-Q1 H2-Q10 H2-Q2 H2-Q4;H2-Q6 H2-Q5;H2-Q7 H2-T23 Il12b
	GO:0051240	positive regulation of multicellular org...	1887	110	47.23	2.32903	8.4e-10	0	Abca1 Acat2 Acvr1 Adam8 Adamts1 Adora3 Ankrd1 Arid5a Ascl1 Avpr1a B2m Bcar1 C3 Cckbr Ccl2 Ccl3 Cd14 Cd200 Cd24a Cd300c2 Cd74 Cd84 Cdkn2a Cebpa Chil1 Csf1 Csf1r Cst7 Ctsh Cyba Cyp1b1 Dmrt2 Egfr Ehd1 Fcer1g Fcgr3 Fdps;Gm43738 Fes Fgf3 Flrt3 Fst Gal Gdpd5 Glipr2 Grn Gsdmd H2-Aa H2-T23 Havcr2 Hcls1 Hk2 Hsp25-ps1;Hspb1 Igf1 Ikzf1 Il12b Il18r1 Il1b Il1f9 Il34 Il4ra Inpp5d Irf7 Irf8 Itgax Itgb2 Itpr1 Kl…
cell migration	GO:0006928	movement of cell or subcellular componen...	2050	105	51.31	2.04638	3.2e-08	0	Abi3 Acvr1 Adam8 Adamts1 Add2 Adora3 Arhgdib Asap3 Ascl1 Bcar1 Cacna2d1 Catsperz Ccl2 Ccl3 Ccl6 Ccl7 Ccl8 Ccl9 Cd200 Cd24a Cd44 Cd74 Chl1 Coro1a Crmp1 Csf1 Csf1r Csf3r Ctsh Cxcl13 Cxcl16 Cxcr6 Cyp1b1 Dpysl5 Dysf Egfr Fcer1g Fcgr3 Fermt3 Fes Flrt3 Fscn1 Gal3st4;Gm43720 Gap43 Gfra1 Glipr2 Grn Hsp25-ps1;Hspb1 Igf1 Il12b Il1b Il1f9 Itga7 Itgal Itgax Itgb2 Kif22 Kif2c Klf7 Krt16 Lamb3 Loxl2 Loxl2;Mir6…
	.GO:0051270	regulation of cellular component movemen...	1057	54	26.45	2.04159	0.00018	0.00157905	Abi3 Acvr1 Adam8 Adamts1 Adora3 Arhgdib Bcar1 Ccl2 Ccl3 Cd200 Cd74 Coro1a Csf1 Csf1r Ctsh Cxcl13 Cxcl16 Cyp1b1 Dysf Egfr Fermt3 Fes Glipr2 Grn Hsp25-ps1;Hspb1 Igf1 Il1b Itgax Krt16 Mapk14 Mmp3 Myadm Myo1f Nckap1l Notch4;Gpsm3 P2ry2 P2ry6 Pfn1 Prag1 Ptger3 Pycard Rac2 Rtn4 Sema4f Spata13 Srpx2 Stat5b Tgfb1 Tlr2 Tmsb10;Gm3788;Gm18207;Gm9844 Tnnc1 Trem2 Tubb2b Was
	..GO:0051272	positive regulation of cellular componen...	595	44	14.89	2.955	3.6e-05	0.000419609	Acvr1 Adam8 Adamts1 Adora3 Bcar1 Ccl2 Ccl3 Cd74 Coro1a Csf1 Csf1r Ctsh Cxcl13 Cxcl16 Cyp1b1 Dysf Egfr Fermt3 Glipr2 Grn Hsp25-ps1;Hspb1 Igf1 Il1b Itgax Mapk14 Mmp3 Myadm Myo1f Nckap1l Notch4;Gpsm3 P2ry2 P2ry6 Pfn1 Ptger3 Pycard Rac2 Rtn4 Sema4f Srpx2 Stat5b Tgfb1 Tlr2 Trem2 Tubb2b
	.GO:0048870	cell motility	1619	93	40.52	2.29516	0.00236	0.0121741	Abi3 Acvr1 Adam8 Adamts1 Add2 Adora3 Arhgdib Asap3 Ascl1 Bcar1 Catsperz Ccl2 Ccl3 Ccl6 Ccl7 Ccl8 Ccl9 Cd200 Cd24a Cd44 Cd74 Chl1 Coro1a Csf1 Csf1r Csf3r Ctsh Cxcl13 Cxcl16 Cxcr6 Cyp1b1 Dysf Egfr Fcer1g Fcgr3 Fermt3 Fes Flrt3 Fscn1 Gal3st4;Gm43720 Gfra1 Glipr2 Grn Hsp25-ps1;Hspb1 Igf1 Il12b Il1b Il1f9 Itga7 Itgal Itgax Itgb2 Krt16 Lamb3 Loxl2 Loxl2;Mir6950 Mapk14 Mmp3 Myadm Myo1f Myo1g Nav1 Nckap1…
	..GO:0050900	leukocyte migration	343	38	8.58	4.4289	0.00054	0.00355246	Adam8 Add2 Adora3 Ccl2 Ccl3 Ccl6 Ccl7 Ccl8 Ccl9 Cd200 Cd24a Cd74 Coro1a Csf1 Csf3r Cxcl13 Cxcl16 Dysf Fcer1g Fcgr3 Il1b Il1f9 Itgal Itgb2 Mapk14 Nckap1l Notch4;Gpsm3 Ptger3 Pycard Rac2 Rtn4 Selplg Stat5b Syk Tgfb1 Tlr2 Trem2 Vav1
	...GO:0097530	granulocyte migration	148	24	3.7	6.48649	0.00777	0.0286337	Adam8 Ccl2 Ccl3 Ccl6 Ccl7 Ccl8 Ccl9 Cd74 Csf1 Csf3r Cxcl13 Dysf Fcer1g Fcgr3 Il1b Il1f9 Itgb2 Mapk14 Nckap1l Ptger3 Rac2 Rtn4 Syk Vav1
	....GO:0071621	granulocyte chemotaxis	125	21	3.13	6.70927	0.00471	0.020373	Ccl2 Ccl3 Ccl6 Ccl7 Ccl8 Ccl9 Cd74 Csf1 Csf3r Cxcl13 Dysf Fcer1g Fcgr3 Il1b Il1f9 Itgb2 Mapk14 Nckap1l Rac2 Syk Vav1
	...GO:0002687	positive regulation of leukocyte migrati...	149	19	3.73	5.09383	0.03445	0.066652	Adam8 Adora3 Ccl2 Ccl3 Cd74 Csf1 Cxcl13 Dysf Il1b Mapk14 Nckap1l Notch4;Gpsm3 Ptger3 Pycard Rac2 Rtn4 Tgfb1 Tlr2 Trem2
	GO:0045595	regulation of cell differentiation	1914	98	47.9	2.04593	1.2e-07	0	Acvr1 Adam8 Adamts1 Akap13 Ankrd1 Ankrd2 Ascl1 B2m Bcar1 C1qc Capn3 Ccdc3 Ccl3 Ccl8 Ccl9 Cd24a Cd44 Cd53 Cd74 Cdkn2a Cdkn2b Cebpa Crmp1 Csf1 Csf1r Csf3r Ctsz Egfr Ehd1 Fdps;Gm43738 Fes Fst Gal Gdpd5 Glipr2 Grn H2-Aa H2-D1 H2-K1 H2-Oa Hcls1 Hsp25-ps1;Hspb1 Igf1 Ikzf1 Il12b Il1b Il1f9 Il34 Il4ra Inpp5d Itpr1 Klf7 Lag3 Lgals1 Loxl2 Loxl2;Mir6950 Maf Mafb Mapk14 Mgll Myadm Nckap1l Ngfr Notch4;Gpsm3 N…
immune/inflammation response
	GO:0001775	cell activation	1025	97	25.65	3.78168	1.3e-24	0	Adam8 Adora3 Apbb1ip Arg2 B2m Blnk Btk C1qa Camk4 Capn3 Ccl2 Ccl3 Cd200 Cd24a Cd300lf Cd3d Cd44 Cd48 Cd74 Cd79b Cd84 Cd86 Cdkn2a Cebpa Coro1a Cst7 Dysf Ebi3 Egfr Fcer1g Fcgr2b Fcgr3 Fermt3 Fes Gadd45g Gal Grn H2-Aa H2-Ab1 H2-Oa H2-T23 Havcr2 Igf1 Ikzf1 Il12b Il18r1 Il1b Il2rb Il4ra Inpp5d Itgal Itgb2 Lag3 Lat2 Ldlr Lgals1 Lilrb3 Lst1 Ly9 Lyl1 Mafb Mfng Myo1f Nckap1l Nfkb2 Pilrb1 Plek Prkcd Ptger3…
	.GO:0045321	leukocyte activation	914	91	22.88	3.97727	4.8e-05	0.000503785	Adam8 Adora3 Apbb1ip Arg2 B2m Blnk Btk C1qa Camk4 Ccl2 Ccl3 Cd200 Cd24a Cd300lf Cd3d Cd44 Cd48 Cd74 Cd79b Cd84 Cd86 Cdkn2a Cebpa Coro1a Cst7 Dysf Ebi3 Fcer1g Fcgr2b Fcgr3 Fes Gadd45g Gal Grn H2-Aa H2-Ab1 H2-Oa H2-T23 Havcr2 Igf1 Ikzf1 Il12b Il18r1 Il1b Il2rb Il4ra Inpp5d Itgal Itgb2 Lag3 Lat2 Ldlr Lgals1 Lilrb3 Lst1 Ly9 Lyl1 Mafb Mfng Myo1f Nckap1l Pilrb1 Prkcd Ptpn6 Pycard Rac2 Rasal3 Rhoh Samsn…
	..GO:0002274	myeloid leukocyte activation	225	39	5.63	6.92718	4.2e-05	0.000503785	Adora3 Btk C1qa Camk4 Ccl3 Cd200 Cd300lf Cd48 Cd84 Cebpa Cst7 Dysf Fcer1g Fcgr3 Fes Grn Havcr2 Il4ra Itgb2 Lat2 Ldlr Lilrb3 Myo1f Pilrb1 Prkcd Pycard Rac2 Rhoh Sbno2 Slc11a1 Syk Tgfb1 Tlr1 Tlr2 Tlr7 Trem2 Tspan32 Tyrobp Vamp2
	.GO:0002263	cell activation involved in immune respo...	274	31	6.86	4.51895	0.04051	0.0700092	Adora3 Apbb1ip Btk Ccl3 Cd84 Coro1a Dysf Fcer1g Fes Gadd45g Grn Havcr2 Il12b Il18r1 Il4ra Itgal Itgb2 Lat2 Lgals1 Ly9 Mfng Myo1f Pycard Rac2 Sbno2 Slc11a1 Syk Tgfb1 Trem2 Tyrobp Vamp2
	..GO:0002275	myeloid cell activation involved in immu...	88	20	2.2	9.09091	0.00125	0.00781111	Adora3 Btk Ccl3 Cd84 Dysf Fcer1g Fes Grn Havcr2 Il4ra Itgb2 Lat2 Myo1f Pycard Rac2 Sbno2 Syk Trem2 Tyrobp Vamp2
	...GO:0002279	mast cell activation involved in immune ...	49	9	1.23	7.31707	0.03402	0.066652	Adora3 Btk Cd84 Fcer1g Fes Il4ra Lat2 Rac2 Syk
	....GO:0043303	mast cell degranulation	48	9	1.2	7.5	1.7e-05	0.000282486	Adora3 Btk Cd84 Fcer1g Fes Il4ra Lat2 Rac2 Syk
	....GO:0033006	regulation of mast cell activation invol...	35	7	0.88	7.95455	0.04885	0.0733829	Adora3 Cd84 Fcer1g Fes Il4ra Rac2 Syk
	.....GO:0043304	regulation of mast cell degranulation	34	7	0.85	8.23529	0.00229	0.0119096	Adora3 Cd84 Fcer1g Fes Il4ra Rac2 Syk
	...GO:0002281	macrophage activation involved in immune...	17	7	0.43	16.2791	0.00048	0.00308503	Dysf Grn Havcr2 Sbno2 Syk Trem2 Tyrobp
	.GO:0050865	regulation of cell activation	621	60	15.54	3.861	1.2e-15	0	Adam8 Adora3 Arg2 Btk Capn3 Ccl2 Cd200 Cd24a Cd300lf Cd44 Cd74 Cd84 Cd86 Cdkn2a Cebpa Coro1a Cst7 Fcer1g Fcgr2b Fes Gal Grn H2-Aa H2-Ab1 H2-Oa H2-T23 Havcr2 Igf1 Ikzf1 Il12b Il1b Il4ra Inpp5d Itgal Itgb2 Lag3 Ldlr Lgals1 Lst1 Nckap1l Plek Prkcd Ptger3 Ptpn6 Pycard Rac2 Rasal3 Rhoh Samsn1 Sash3 Stat5b Syk Tgfb1 Tnfaip8l2 Trbc1 Trbc1;Trbc2 Trbc2 Trem2 Tspan32 Tyrobp
	..GO:0050866	negative regulation of cell activation	213	31	5.33	5.81614	6.8e-10	0	Adam8 Arg2 Btk Cd200 Cd24a Cd300lf Cd44 Cd74 Cd84 Cd86 Cdkn2a Cst7 Fcgr2b Gal Grn H2-Aa H2-Ab1 Havcr2 Il4ra Inpp5d Lag3 Ldlr Lst1 Prkcd Ptger3 Ptpn6 Samsn1 Tgfb1 Tnfaip8l2 Tspan32 Tyrobp
	...GO:0002695	negative regulation of leukocyte activat...	191	29	4.78	6.06695	0.00054	0.00355246	Adam8 Arg2 Btk Cd200 Cd24a Cd300lf Cd44 Cd74 Cd84 Cd86 Cdkn2a Cst7 Fcgr2b Gal Grn H2-Aa H2-Ab1 Havcr2 Il4ra Inpp5d Lag3 Ldlr Lst1 Ptpn6 Samsn1 Tgfb1 Tnfaip8l2 Tspan32 Tyrobp
	....GO:0051250	negative regulation of lymphocyte activa...	160	21	4	5.25	0.04629	0.0731011	Arg2 Btk Cd24a Cd44 Cd74 Cd86 Cdkn2a Fcgr2b Gal H2-Aa H2-Ab1 Havcr2 Il4ra Inpp5d Lag3 Lst1 Ptpn6 Samsn1 Tgfb1 Tnfaip8l2 Tyrobp
	.....GO:0050869	negative regulation of B cell activation	34	7	0.85	8.23529	0.0192	0.0510411	Btk Cd24a Cdkn2a Fcgr2b Inpp5d Samsn1 Tyrobp
	......GO:0030889	negative regulation of B cell proliferat...	19	6	0.48	12.5	0.01192	0.0390763	Btk Cd24a Cdkn2a Fcgr2b Inpp5d Tyrobp
	..GO:0050867	positive regulation of cell activation	390	37	9.76	3.79098	9.8e-07	0.000230139	Adam8 Adora3 Capn3 Ccl2 Cd24a Cd74 Cd86 Cebpa Coro1a Fcer1g H2-Aa H2-Ab1 H2-T23 Havcr2 Igf1 Ikzf1 Il12b Il1b Il4ra Inpp5d Itgal Itgb2 Lgals1 Nckap1l Plek Pycard Rasal3 Rhoh Sash3 Stat5b Syk Tgfb1 Trbc1 Trbc1;Trbc2 Trbc2 Trem2 Tyrobp
immune/inflammation response	GO:0070661	leukocyte proliferation	337	39	8.43	4.62633	1.3e-07	0	Arg2 Btk Cd24a Cd44 Cd74 Cd86 Cdkn2a Coro1a Csf1 Csf1r Ebi3 Fcgr2b Gal H2-Aa H2-Ab1 H2-T23 Havcr2 Igf1 Il12b Il1b Il34 Inpp5d Itgal Itgb2 Lst1 Nckap1l Prkcd Ptpn6 Pycard Rac2 Rasal3 Sash3 Slc11a1 Stat5b Syk Tcirg1 Tgfb1 Trem2 Tyrobp
	.GO:0070663	regulation of leukocyte proliferation	249	31	6.23	4.97592	1.1e-06	0.000230139	Arg2 Btk Cd24a Cd44 Cd74 Cd86 Cdkn2a Coro1a Csf1 Fcgr2b Gal H2-Aa H2-Ab1 H2-T23 Havcr2 Igf1 Il12b Il1b Inpp5d Itgal Lst1 Nckap1l Ptpn6 Pycard Rac2 Rasal3 Sash3 Stat5b Syk Tgfb1 Tyrobp
	..GO:0070664	negative regulation of leukocyte prolife...	93	16	2.33	6.86695	6.3e-05	0.000537541	Arg2 Btk Cd24a Cd44 Cd86 Cdkn2a Fcgr2b Gal H2-Aa H2-Ab1 Havcr2 Inpp5d Lst1 Ptpn6 Tgfb1 Tyrobp
	...GO:0032945	negative regulation of mononuclear cell ...	88	16	2.2	7.27273	0.01167	0.0383374	Arg2 Btk Cd24a Cd44 Cd86 Cdkn2a Fcgr2b Gal H2-Aa H2-Ab1 Havcr2 Inpp5d Lst1 Ptpn6 Tgfb1 Tyrobp
	....GO:0050672	negative regulation of lymphocyte prolif...	88	16	2.2	7.27273	0.00686	0.0270159	Arg2 Btk Cd24a Cd44 Cd86 Cdkn2a Fcgr2b Gal H2-Aa H2-Ab1 Havcr2 Inpp5d Lst1 Ptpn6 Tgfb1 Tyrobp
	..GO:0032944	regulation of mononuclear cell prolifera...	236	31	5.91	5.24535	0.01366	0.0417642	Arg2 Btk Cd24a Cd44 Cd74 Cd86 Cdkn2a Coro1a Csf1 Fcgr2b Gal H2-Aa H2-Ab1 H2-T23 Havcr2 Igf1 Il12b Il1b Inpp5d Itgal Lst1 Nckap1l Ptpn6 Pycard Rac2 Rasal3 Sash3 Stat5b Syk Tgfb1 Tyrobp
	...GO:0050670	regulation of lymphocyte proliferation	234	30	5.86	5.11945	0.0031	0.01418	Arg2 Btk Cd24a Cd44 Cd74 Cd86 Cdkn2a Coro1a Fcgr2b Gal H2-Aa H2-Ab1 H2-T23 Havcr2 Igf1 Il12b Il1b Inpp5d Itgal Lst1 Nckap1l Ptpn6 Pycard Rac2 Rasal3 Sash3 Stat5b Syk Tgfb1 Tyrobp
	..GO:0070665	positive regulation of leukocyte prolife...	151	17	3.78	4.49735	0.0076	0.027968	Cd24a Cd74 Cd86 Coro1a Csf1 H2-T23 Havcr2 Igf1 Il12b Il1b Itgal Nckap1l Pycard Rasal3 Sash3 Stat5b Syk
immune/inflammation response	GO:0002684	positive regulation of immune system pro...	1001	94	25.05	3.7525	5.7e-15	0	Adam8 Adora3 Arid5a B2m Bcar1 Btk C1qa C1qb C1qc C3 C4b Cacnb3 Ccl2 Ccl3 Cd14 Cd24a Cd300lf Cd44 Cd74 Cd79b Cd84 Cd86 Cebpa Coro1a Csf1 Csf1r Cxcl13 Cyba Dysf Fcer1g Fcgr2b Fcgr3 Fes Fyb Gm11127 Gm20547;Cfb H2-Aa H2-Ab1 H2-D1 H2-K1 H2-M2 H2-Q1 H2-Q10 H2-Q2 H2-Q4;H2-Q6 H2-Q5;H2-Q7 H2-T23 Havcr2 Hcls1 Igf1 Ikzf1 Il12b Il18r1 Il1b Il34 Il4ra Inpp5d Irf7 Itgal Itgb2 Lag3 Lat2 Lgals1 Mapk14 Myo1g Ncka…
metabolic process	GO:1901615	organic hydroxy compound metabolic proce...	457	29	11.44	2.53497	5.7e-06	0.000230139	Abca1 Cebpa Cyb5r3 Cyp1b1 Cyp26a1 Cyp4f18 Dhcr7 Dysf Ebp Fdft1 Fdps;Gm43738 Gm13502;Idi1 Hsd17b7 Il1b Ldlr Lrat Ly6e Mvd Mvk Npc2 Nsdhl P2ry6 Plcb2 Plek Pmp22 Pth1r Rdh11 Sqle Tm7sf2
	.GO:0006066	alcohol metabolic process	315	27	7.88	3.4264	2.5e-05	0.000282486	Abca1 Cebpa Cyb5r3 Cyp1b1 Cyp26a1 Dhcr7 Dysf Ebp Fdft1 Fdps;Gm43738 Gm13502;Idi1 Hsd17b7 Il1b Ldlr Lrat Mvd Mvk Npc2 Nsdhl P2ry6 Plcb2 Plek Pmp22 Pth1r Rdh11 Sqle Tm7sf2
	..GO:1902652	secondary alcohol metabolic process	140	18	3.5	5.14286	0.01301	0.0412278	Abca1 Cebpa Cyb5r3 Cyp26a1 Dhcr7 Ebp Fdft1 Fdps;Gm43738 Gm13502;Idi1 Hsd17b7 Ldlr Mvd Mvk Npc2 Nsdhl Pmp22 Sqle Tm7sf2
	.GO:1901617	organic hydroxy compound biosynthetic pr...	213	18	5.33	3.37711	1.4e-05	0.000282486	Cyb5r3 Cyp26a1 Dhcr7 Ebp Fdft1 Fdps;Gm43738 Gm13502;Idi1 Hsd17b7 Il1b Mvd Mvk Nsdhl P2ry6 Plcb2 Plek Pth1r Sqle Tm7sf2
	..GO:0046165	alcohol biosynthetic process	136	17	3.4	5	0.00027	0.00211525	Cyb5r3 Cyp26a1 Dhcr7 Ebp Fdft1 Fdps;Gm43738 Gm13502;Idi1 Hsd17b7 Il1b Mvd Mvk Nsdhl P2ry6 Plcb2 Plek Pth1r Tm7sf2
	...GO:1902653	secondary alcohol biosynthetic process	54	12	1.35	8.88889	0.00279	0.0135604	Cyb5r3 Cyp26a1 Dhcr7 Ebp Fdft1 Fdps;Gm43738 Gm13502;Idi1 Hsd17b7 Mvd Mvk Nsdhl Tm7sf2
	....GO:0006695	cholesterol biosynthetic process	51	11	1.28	8.59375	0.02212	0.0554016	Cyb5r3 Dhcr7 Ebp Fdft1 Fdps;Gm43738 Gm13502;Idi1 Hsd17b7 Mvd Mvk Nsdhl Tm7sf2
	...GO:1902930	regulation of alcohol biosynthetic proce...	42	6	1.05	5.71429	0.00113	0.00699723	Dhcr7 Fdps;Gm43738 Il1b P2ry6 Plek Pth1r
cell cycle	GO:0042127	regulation of cell proliferation	1730	89	43.3	2.05543	4.8e-07	0.000230139	Adamts1 Adora3 Ankrd2 Arg2 Arrb1 Ascl1 Avpr1a B2m Btk Cckbr Ccl2 Cd200 Cd24a Cd44 Cd74 Cd86 Cdkn2a Cdkn2b Cebpa Coro1a Csf1 Csf1r Ctsh Ctsz Cyba Cyp1b1 Dhcr7 Dnmt1 Dysf Egfr Fam129b Fcgr2b Fes Fgf3 Gal Grn H2-Aa H2-Ab1 H2-T23 Havcr2 Hck Hcls1 Ifi30 Igf1 Il12b Il1b Il34 Il4ra Inpp5d Itgal Itgax Itpr1 Lst1 Mapk14 Mvd Nckap1l Ngfr Oog1;Gm2042 P2ry6 Pkhd1 Pmp22 Pth1r Ptpn6 Pycard Rac2 Rasal3 Rela Rps…
	.GO:0008284	positive regulation of cell proliferatio...	1007	55	25.2	2.18254	0.00956	0.0331886	Adamts1 Arrb1 Ascl1 Avpr1a Cckbr Ccl2 Cd24a Cd74 Cd86 Coro1a Csf1 Csf1r Ctsh Ctsz Cyba Dnmt1 Dysf Egfr Fgf3 Grn H2-T23 Havcr2 Hck Hcls1 Igf1 Il12b Il1b Il34 Itgal Itgax Itpr1 Mapk14 Mvd Nckap1l Ngfr Oog1;Gm2042 P2ry6 Pkhd1 Pth1r Ptpn6 Pycard Rac2 Rasal3 Rela Rps9 Rtn4 Sash3 Serpinf2 Six1 Stat5b Syk Tgfb1 Tmem119 Tspo Vip
	.GO:0008285	negative regulation of cell proliferatio...	724	39	18.12	2.15232	0.02678	0.0615522	Adora3 Arg2 B2m Btk Cd200 Cd24a Cd44 Cd86 Cdkn2a Cdkn2b Cebpa Csf1r Cyp1b1 Fam129b Fcgr2b Gal H2-Aa H2-Ab1 Havcr2 Ifi30 Igf1 Il12b Il1b Inpp5d Lst1 Ngfr Pmp22 Pth1r Ptpn6 Sh3bp4 Slc6a4 Tgfb1 Tlr2 Trpv2 Tspan32 Tspo Tyrobp Vip Wt1
metabolic process	GO:0072593	reactive oxygen species metabolic proces...	302	23	7.56	3.04233	1.6e-06	0.000230139	Arg2 Cyba Cyp1b1 Egfr Hk2 Igf1 Il1b Itgb2 Mapk14 Mmp3 Ncf1 Ncf2 Ncf4 Ngfr Pon3 Prkcd Ptx3 Syk Tgfb1 Tlr2 Tspo Tyrobp Vav1
	.GO:2000377	regulation of reactive oxygen species me...	213	19	5.33	3.56473	1.2e-05	0.000282486	Arg2 Cyba Cyp1b1 Egfr Hk2 Igf1 Il1b Itgb2 Mapk14 Mmp3 Ngfr Pon3 Prkcd Ptx3 Syk Tgfb1 Tlr2 Tspo Tyrobp
	..GO:2000379	positive regulation of reactive oxygen s...	115	13	2.88	4.51389	0.00016	0.00139119	Cyba Cyp1b1 Egfr Il1b Itgb2 Mapk14 Prkcd Ptx3 Syk Tgfb1 Tlr2 Tspo Tyrobp
	.GO:0006801	superoxide metabolic process	73	11	1.83	6.01093	0.00877	0.0312776	Cyba Egfr Itgb2 Ncf1 Ncf2 Ncf4 Pon3 Prkcd Syk Tgfb1 Tyrobp
	..GO:0090322	regulation of superoxide metabolic proce...	38	8	0.95	8.42105	0.0111	0.0368873	Cyba Egfr Itgb2 Pon3 Prkcd Syk Tgfb1 Tyrobp
	...GO:0032930	positive regulation of superoxide anion ...	25	7	0.63	11.1111	0.01617	0.0467199	Cyba Egfr Itgb2 Prkcd Syk Tgfb1 Tyrobp
	..GO:0042554	superoxide anion generation	42	10	1.05	9.52381	0.01402	0.0426254	Cyba Egfr Itgb2 Ncf1 Ncf2 Pon3 Prkcd Syk Tgfb1 Tyrobp
	.GO:1903409	reactive oxygen species biosynthetic pro...	127	10	3.18	3.14465	0.00207	0.0109211	Arg2 Cyba Cyp1b1 Igf1 Il1b Itgb2 Ncf1 Ptx3 Tlr2 Tspo
	..GO:1903426	regulation of reactive oxygen species bi...	110	8	2.75	2.90909	0.00955	0.0331886	Arg2 Cyba Igf1 Il1b Itgb2 Ptx3 Tlr2 Tspo
chemokine/cytokine production	GO:0042107	cytokine metabolic process	123	15	3.08	4.87013	8.9e-07	0.000230139	Cd74 Fcgr3 Gadd45g Hsp25-ps1;Hspb1 Il1b Inpp5d Irf7 Lag3 Rela Stat5b Syk Tlr1 Tlr2 Tlr7 Tyrobp
	.GO:0042226	interleukin-6 biosynthetic process	27	6	0.68	8.82353	6.8e-05	0.000537541	Cd74 Il1b Inpp5d Syk Tlr1 Tyrobp
	.GO:0042035	regulation of cytokine biosynthetic proc...	107	13	2.68	4.85075	1.8e-05	0.000282486	Cd74 Fcgr3 Hsp25-ps1;Hspb1 Il1b Inpp5d Lag3 Rela Stat5b Syk Tlr1 Tlr2 Tlr7 Tyrobp
	..GO:0042108	positive regulation of cytokine biosynth...	73	11	1.83	6.01093	9.6e-05	0.000712726	Cd74 Fcgr3 Hsp25-ps1;Hspb1 Il1b Rela Stat5b Syk Tlr1 Tlr2 Tlr7 Tyrobp
	GO:0051241	negative regulation of multicellular org...	1295	73	32.41	2.25239	6.1e-06	0.000230139	Adamts1 Arg2 Arhgdib Arrb1 Ascl1 Avpr1a B2m Btk C1qc Capn3 Ccl2 Ccl3 Cd200 Cd24a Cd44 Cd74 Cd84 Cd86 Cd96 Cdkn2a Cdkn2b Crmp1 Ctsz Cxcl13 Cyba Egfr Fcgr2b Fgf3 Gal Grn H2-D1 H2-K1 Havcr2 Igf1 Il12b Il1b Il4ra Inpp5d Klf7 Lag3 Lgals1 Loxl2 Loxl2;Mir6950 Mafb Mapkbp1 Ncf1 Nckap1l Ngfr P2ry2 Pilrb1 Pmp22 Prag1 Prkcd Ptger3 Ptpn6 Pycard Rtn4 Sema4f Serpinb1a Serpinb1c Serpinf2 Serping1 Slc11a1 Slc6a4…
	GO:0045730	respiratory burst	27	8	0.68	11.7647	3.9e-06	0.000230139	Cd24a Cyba Grn Ncf1 Ncf2 Ncf4 Rac2 Slc11a1
response to peptide/hormone/other	GO:0032101	regulation of response to external stimu...	784	60	19.62	3.0581	4.4e-05	0.000503785	Adam8 Adora3 Alox5ap Arg2 Btk C3 Capn3 Casp12 Ccl2 Ccl3 Cd24a Cd44 Cd74 Cd84 Cebpa Csf1 Cxcl13 Cyba Dysf Egfr Fcer1g Fcgr2b Fcgr3 Grn H2-T23 Havcr2 Hsp25-ps1;Hspb1 Il12b Il1b Ldlr Mapk14 Mapkbp1 Mgll Mvk Nckap1l Notch4;Gpsm3 Npy Pik3cg Plek Pmp22 Prkcd Ptger3 Pycard Rac2 Rela Rtn4 Sbno2 Sema4f Serpinf2 Serping1 Socs3 Stat5b Syk Tgfb1 Tlr2 Tmem173 Tnfaip8l2 Trem2 Tspan32 Tubb2b
	.GO:0032103	positive regulation of response to exter...	312	37	7.81	4.73752	1.2e-06	0.000230139	Adam8 Adora3 Alox5ap Btk C3 Ccl2 Ccl3 Cd24a Cd74 Cebpa Csf1 Cxcl13 Cyba Dysf Egfr Fcer1g Fcgr3 Grn H2-T23 Havcr2 Hsp25-ps1;Hspb1 Il1b Ldlr Mapk14 Nckap1l Notch4;Gpsm3 Npy Pik3cg Ptger3 Rac2 Rtn4 Serpinf2 Stat5b Tgfb1 Tlr2 Trem2 Tubb2b
	..GO:0050729	positive regulation of inflammatory resp...	131	19	3.28	5.79268	0.03269	0.0660496	Adam8 Adora3 Alox5ap Btk C3 Ccl3 Cd24a Cebpa Egfr Fcer1g Fcgr3 H2-T23 Il1b Ldlr Notch4;Gpsm3 Pik3cg Ptger3 Stat5b Tlr2
cytoskeleton	GO:0030029	actin filament-based process	769	46	19.25	2.38961	1.1e-05	0.000282486	Add2 Akap13 Arhgap25 Arhgdib Arpc1b Arrb1 Asap3 Bcar1 Cacna2d1 Capn3 Cavin3 Coro1a Csf1r Fes Frmd3 Fscn1 Gmfg;Gmfg-ps Gpr65 Hck Hcls1 Ina Krt19 Micall2 Myadm Myh2 Myo1f Myom2 Nckap1l Parvg Pdlim4 Pfn1 Plek Pmp22 Prkcd Ptger3 Ptpn1 Pycard Rac2 S100a10 Serpinf2 Tgfb1 Tlr2 Tmsb10;Gm3788;Gm18207;Gm9844 Tnnc1 Tyrobp Was
	.GO:0032970	regulation of actin filament-based proce...	400	30	10.01	2.997	7.6e-06	0.000230139	Add2 Akap13 Arhgdib Arpc1b Asap3 Coro1a Csf1r Fes Fscn1 Gmfg;Gmfg-ps Gpr65 Hck Hcls1 Myadm Myo1f Nckap1l Pdlim4 Pfn1 Plek Prkcd Ptger3 Pycard Rac2 S100a10 Serpinf2 Tgfb1 Tlr2 Tmsb10;Gm3788;Gm18207;Gm9844 Tnnc1 Was
	..GO:0032956	regulation of actin cytoskeleton organiz...	353	28	8.83	3.17101	0.00619	0.0248667	Add2 Akap13 Arhgdib Arpc1b Asap3 Coro1a Csf1r Fes Fscn1 Gmfg;Gmfg-ps Gpr65 Hck Hcls1 Myadm Myo1f Nckap1l Pdlim4 Pfn1 Plek Prkcd Pycard Rac2 S100a10 Serpinf2 Tgfb1 Tlr2 Tmsb10;Gm3788;Gm18207;Gm9844 Was
	.GO:0030036	actin cytoskeleton organization	682	42	17.07	2.46046	3.1e-05	0.000381218	Add2 Akap13 Arhgap25 Arhgdib Arpc1b Arrb1 Asap3 Bcar1 Capn3 Cavin3 Coro1a Csf1r Fes Frmd3 Fscn1 Gmfg;Gmfg-ps Gpr65 Hck Hcls1 Ina Krt19 Micall2 Myadm Myo1f Myom2 Nckap1l Parvg Pdlim4 Pfn1 Plek Pmp22 Prkcd Ptpn1 Pycard Rac2 S100a10 Serpinf2 Tgfb1 Tlr2 Tmsb10;Gm3788;Gm18207;Gm9844 Tyrobp Was
	..GO:0007015	actin filament organization	400	26	10.01	2.5974	0.00044	0.00277502	Add2 Arhgap25 Arpc1b Arrb1 Asap3 Bcar1 Coro1a Fscn1 Gmfg;Gmfg-ps Gpr65 Hcls1 Micall2 Myadm Myom2 Nckap1l Pdlim4 Pfn1 Plek Prkcd Pycard Rac2 S100a10 Serpinf2 Tlr2 Tmsb10;Gm3788;Gm18207;Gm9844 Was
	...GO:0051017	actin filament bundle assembly	170	11	4.25	2.58824	0.00819	0.0293209	Add2 Arrb1 Asap3 Fscn1 Gpr65 Pdlim4 Pfn1 Plek S100a10 Serpinf2 Was
	..GO:0031532	actin cytoskeleton reorganization	106	13	2.65	4.90566	0.00727	0.0274362	Arhgdib Bcar1 Csf1r Fes Gmfg;Gmfg-ps Gpr65 Hck Micall2 Parvg Pdlim4 Plek Ptpn1 Tgfb1
chemotaxis	GO:0006935	chemotaxis	604	45	15.12	2.97619	7e-07	0.000230139	Adam8 Bcar1 Ccl2 Ccl3 Ccl6 Ccl7 Ccl8 Ccl9 Cd74 Chl1 Coro1a Crmp1 Csf1 Csf1r Csf3r Cxcl13 Cxcl16 Cxcr6 Dpysl5 Dysf Fcer1g Fcgr3 Fes Flrt3 Gap43 Hsp25-ps1;Hspb1 Il1b Il1f9 Itgb2 Klf7 Lrtm2 Mapk14 Nckap1l Nectin1 Ngfr Notch4;Gpsm3 Pik3cg Prkcd Rac2 Sema4f Syk Tgfb1 Trem2 Tubb2b Vav1
	.GO:0060326	cell chemotaxis	299	29	7.48	3.87701	0.00026	0.00211525	Adam8 Bcar1 Ccl2 Ccl3 Ccl6 Ccl7 Ccl8 Ccl9 Cd74 Coro1a Csf1 Csf3r Cxcl13 Cxcl16 Cxcr6 Dysf Fcer1g Fcgr3 Hsp25-ps1;Hspb1 Il1b Il1f9 Itgb2 Mapk14 Nckap1l Notch4;Gpsm3 Prkcd Rac2 Syk Vav1
	..GO:0048247	lymphocyte chemotaxis	48	9	1.2	7.5	0.04983	0.0733829	Adam8 Ccl2 Ccl3 Ccl6 Ccl7 Ccl8 Ccl9 Cxcl13 Cxcl16
immune/inflammation response	GO:0002683	negative regulation of immune system pro...	478	43	11.96	3.59532	1.5e-06	0.000230139	Adam8 Arg2 Btk C1qc Ccl3 Cd200 Cd24a Cd300lf Cd44 Cd68 Cd74 Cd84 Cd86 Cd96 Cdkn2a Cst7 Fcer1g Fcgr2b Gal Grn H2-Aa H2-Ab1 H2-Oa H2-T23 Havcr2 Igf1 Il12b Il4ra Inpp5d Lag3 Ldlr Lst1 Mafb Pilrb1 Ptpn6 Samsn1 Serping1 Stat5b Tgfb1 Tmem176a Tnfaip8l2 Tspan32 Tyrobp
immune/inflammation response	GO:0048002	antigen processing and presentation of p...	69	26	1.73	15.0289	1.7e-05	0.000282486	B2m Cd74 Fcer1g Fcgr2b Fcgr3 Gm11127 H2-Aa H2-Ab1 H2-D1 H2-DMb1 H2-K1 H2-M2 H2-Oa H2-Q1 H2-Q10 H2-Q2 H2-Q4;H2-Q6 H2-Q5;H2-Q7 H2-T23 Ifi30 Pycard Slc11a1 Tapbp Tapbp;Rgl2 Trem2 Unc93b1
phosphorylation	GO:0018212	peptidyl-tyrosine modification	404	25	10.11	2.4728	1.3e-05	0.000282486	Acvr1 Btk Cd24a Cd44 Cd74 Csf1r Egfr Fes Gfra1 Hck Hcls1 Igf1 Il12b Itgb2 Lrrk1 Ncf1 Prkcd Ptpn1 Ptpn6 Samsn1 Socs3 Syk Tgfb1 Trem2 Txk
	.GO:0018108	peptidyl-tyrosine phosphorylation	401	25	10.04	2.49004	0.01205	0.039143	Acvr1 Btk Cd24a Cd44 Cd74 Csf1r Egfr Fes Gfra1 Hck Hcls1 Igf1 Il12b Itgb2 Lrrk1 Ncf1 Prkcd Ptpn1 Ptpn6 Samsn1 Socs3 Syk Tgfb1 Trem2 Txk
	..GO:0050730	regulation of peptidyl-tyrosine phosphor...	284	21	7.11	2.95359	0.01455	0.0433673	Acvr1 Cd24a Cd44 Cd74 Csf1r Egfr Gfra1 Hcls1 Igf1 Il12b Itgb2 Lrrk1 Ncf1 Prkcd Ptpn1 Ptpn6 Samsn1 Socs3 Syk Tgfb1 Trem2
	GO:0006949	syncytium formation	71	11	1.78	6.17978	1e-05	0.000282486	Adam8 Ccl8 Cd44 Cd53 Ehd1 Il1f9 Il4ra Mapk14 Sbno2 Trem2 Tyrobp
	.GO:0060142	regulation of syncytium formation by pla...	39	8	0.98	8.16327	0.00021	0.0018084	Ccl8 Cd53 Ehd1 Il1f9 Il4ra Mapk14 Trem2 Tyrobp
	..GO:1901739	regulation of myoblast fusion	28	6	0.7	8.57143	0.03145	0.0647786	Ccl8 Cd53 Ehd1 Il1f9 Il4ra Mapk14
	..GO:0060143	positive regulation of syncytium formati...	32	7	0.8	8.75	0.00079	0.00554735	Ccl8 Cd53 Ehd1 Il4ra Mapk14 Trem2 Tyrobp
transport	GO:0070201	regulation of establishment of protein l...	791	45	19.8	2.27273	1.1e-05	0.000282486	Aacs Acsl4 Ankrd1 Arg2 Arid5a Arrb1 Cacnb3 Camk4 Ccl2 Ccl3 Cd14 Cd200 Cd300c2 Cd84 Cdkn2a Cnst Csf1r Egfr Gm49369;Ctsd Gsdmd H2-T23 Havcr2 Hcls1 Igf1 Il1b Il4ra Klf7 Mapk14 Mapkbp1 Nup93 Prkcd Ptger3 Ptpn1 Pycard Serpinb1a Serpinb1c Syk Tcirg1 Tgfb1 Tlr1 Tlr2 Trem2 Txn1 Unc93b1 Vamp2
	.GO:0051223	regulation of protein transport	757	44	18.95	2.3219	0.00214	0.0114607	Aacs Acsl4 Ankrd1 Arg2 Arid5a Arrb1 Cacnb3 Camk4 Ccl2 Ccl3 Cd14 Cd200 Cd300c2 Cd84 Cdkn2a Cnst Csf1r Egfr Gsdmd H2-T23 Havcr2 Hcls1 Igf1 Il1b Il4ra Klf7 Mapk14 Mapkbp1 Nup93 Prkcd Ptger3 Ptpn1 Pycard Serpinb1a Serpinb1c Syk Tcirg1 Tgfb1 Tlr1 Tlr2 Trem2 Txn1 Unc93b1 Vamp2
	.GO:1904951	positive regulation of establishment of ...	486	33	12.16	2.71382	0.00087	0.00589994	Aacs Acsl4 Ankrd1 Arid5a Arrb1 Cacnb3 Camk4 Ccl2 Ccl3 Cd14 Cd300c2 Cd84 Cnst Csf1r Egfr Gsdmd H2-T23 Havcr2 Hcls1 Igf1 Il1b Il4ra Mapk14 Nup93 Prkcd Pycard Syk Tgfb1 Tlr1 Tlr2 Trem2 Unc93b1 Vamp2
	..GO:0051222	positive regulation of protein transport	466	33	11.66	2.83019	0.00094	0.00612981	Aacs Acsl4 Ankrd1 Arid5a Arrb1 Cacnb3 Camk4 Ccl2 Ccl3 Cd14 Cd300c2 Cd84 Cnst Csf1r Egfr Gsdmd H2-T23 Havcr2 Hcls1 Igf1 Il1b Il4ra Mapk14 Nup93 Prkcd Pycard Syk Tgfb1 Tlr1 Tlr2 Trem2 Unc93b1 Vamp2
cell adhesion	GO:0045785	positive regulation of cell adhesion	426	37	10.66	3.47092	2.1e-05	0.000282486	Adam8 Apbb1ip Ccl2 Cd24a Cd44 Cd74 Cd86 Col8a1 Coro1a Csf1 Cxcl13 Dysf H2-Aa H2-Ab1 H2-T23 Havcr2 Igf1 Ikzf1 Il12b Il1b Il4ra Itgal Itgb2 Lgals1 Myadm Nckap1l Ptpn6 Pycard Rasal3 Rela Rhoh S100a10 Sash3 Stat5b Syk Tgfb1 Vav1
	.GO:0022409	positive regulation of cell-cell adhesio...	251	29	6.28	4.61783	0.0087	0.0312776	Adam8 Ccl2 Cd24a Cd44 Cd74 Cd86 Coro1a Cxcl13 H2-Aa H2-Ab1 H2-T23 Havcr2 Igf1 Ikzf1 Il12b Il1b Il4ra Itgal Itgb2 Lgals1 Nckap1l Pycard Rasal3 Rela Rhoh Sash3 Stat5b Syk Tgfb1
	..GO:1903039	positive regulation of leukocyte cell-ce...	211	28	5.28	5.30303	0.01074	0.0359514	Adam8 Ccl2 Cd24a Cd44 Cd74 Cd86 Coro1a H2-Aa H2-Ab1 H2-T23 Havcr2 Igf1 Ikzf1 Il12b Il1b Il4ra Itgal Itgb2 Lgals1 Nckap1l Pycard Rasal3 Rela Rhoh Sash3 Stat5b Syk Tgfb1
	...GO:0050870	positive regulation of T cell activation	196	25	4.91	5.09165	0.01745	0.0482968	Adam8 Ccl2 Cd24a Cd74 Cd86 Coro1a H2-Aa H2-Ab1 H2-T23 Havcr2 Igf1 Ikzf1 Il12b Il1b Il4ra Itgal Lgals1 Nckap1l Pycard Rasal3 Rhoh Sash3 Stat5b Syk Tgfb1
immune/inflammation response	GO:0002250	adaptive immune response	490	68	12.26	5.54649	3.1e-05	0.000381218	Arg2 Arid5a B2m Btk C1qa C1qb C1qc C3 C4b Camk4 Cd24a Cd3d Cd44 Cd48 Cd74 Cd79b Cd84 Cd86 Ctsh Fcer1g Fcgr2b Fcgr3 Gadd45g Gm11127 H2-Aa H2-Ab1 H2-D1 H2-DMb1 H2-K1 H2-M2 H2-Oa H2-Q1 H2-Q10 H2-Q2 H2-Q4;H2-Q6 H2-Q5;H2-Q7 H2-T23 Havcr2 Il12b Il18bp Il18r1 Il1b Il4ra Inpp5d Irf7 Lag3 Lat2 Lilrb3 Ly9 Myo1g Nfkb2 Prkcd Ptpn6 Pycard Rnf19b Samsn1 Sash3 Serping1 Slc11a1 Syk Tcirg1 Tgfb1 Trbc1 Trbc1;Trbc2…
	.GO:0002819	regulation of adaptive immune response	207	35	5.18	6.75676	0.00028	0.00215537	Arid5a B2m Btk C3 Cd24a Cd44 Cd48 Cd74 Fcer1g Fcgr2b Fcgr3 Gm11127 H2-Ab1 H2-D1 H2-K1 H2-M2 H2-Q1 H2-Q10 H2-Q2 H2-Q4;H2-Q6 H2-Q5;H2-Q7 H2-T23 Havcr2 Il12b Il18r1 Il1b Il4ra Irf7 Ptpn6 Pycard Samsn1 Sash3 Slc11a1 Tgfb1 Was
	..GO:0002821	positive regulation of adaptive immune r...	150	27	3.75	7.2	0.00086	0.0058199	Arid5a B2m Btk C3 Cd24a Cd44 Cd74 Fcer1g Fcgr3 Gm11127 H2-Ab1 H2-D1 H2-K1 H2-M2 H2-Q1 H2-Q10 H2-Q2 H2-Q4;H2-Q6 H2-Q5;H2-Q7 H2-T23 Il12b Il18r1 Il1b Pycard Sash3 Slc11a1 Tgfb1
	...GO:0002711	positive regulation of T cell mediated i...	75	17	1.88	9.04255	0.0058	0.0245738	Arid5a B2m Cd24a Gm11127 H2-D1 H2-K1 H2-M2 H2-Q1 H2-Q10 H2-Q2 H2-Q4;H2-Q6 H2-Q5;H2-Q7 H2-T23 Il12b Il18r1 Il1b Sash3
immune/inflammation response	GO:0080134	regulation of response to stress	1387	78	34.71	2.24719	0.00733	0.0274362	Adam8 Adora3 Alox5ap Ankrd1 Arg2 B2m Btk C3 Capn3 Casp12 Cckbr Ccl2 Ccl3 Cd14 Cd24a Cd300lf Cd44 Cd74 Cd86 Cd96 Cdkn2a Cebpa Cyba Egfr Fcer1g Fcgr2b Fcgr3 Fgd2 Gadd45g Grn H2-T23 Havcr2 Hk2 Hk3 Hsp25-ps1;Hspb1 Il12b Il1b Il1f9 Irf7 Lag3 Ldlr Mapk14 Mapkbp1 Mgll Mmp3 Mvk Myo1f Ncf1 Notch4;Gpsm3 Penk Pik3cg Plek Pmp22 Prkcd Ptger3 Ptpn1 Pycard Rela Rtn4 Sbno2 Serpinb1a Serpinf2 Serping1 Socs3 Stat5…
	.GO:0031347	regulation of defense response	645	58	16.14	3.59356	0.0016	0.00939531	Adam8 Adora3 Alox5ap Arg2 Btk C3 Casp12 Cckbr Ccl3 Cd14 Cd24a Cd300lf Cd44 Cd74 Cd86 Cd96 Cebpa Cyba Egfr Fcer1g Fcgr2b Fcgr3 Grn H2-T23 Havcr2 Il12b Il1b Irf7 Lag3 Ldlr Mapk14 Mapkbp1 Mgll Mvk Myo1f Notch4;Gpsm3 Penk Pik3cg Pmp22 Ptger3 Pycard Rela Rtn4 Sbno2 Serpinb1a Serping1 Socs3 Stat5b Tlr1 Tlr2 Tlr7 Tmem173 Tnfaip8l2 Trem2 Tspan32 Txk Unc93b1 Vav1
	..GO:0031349	positive regulation of defense response	367	40	9.19	4.35256	7.1e-05	0.000537541	Adam8 Adora3 Alox5ap Btk C3 Cckbr Ccl3 Cd14 Cd24a Cd300lf Cd74 Cd86 Cebpa Cyba Egfr Fcer1g Fcgr3 Grn H2-T23 Havcr2 Il12b Il1b Irf7 Lag3 Ldlr Notch4;Gpsm3 Penk Pik3cg Ptger3 Pycard Rela Rtn4 Stat5b Tlr1 Tlr2 Tlr7 Tmem173 Txk Unc93b1 Vav1
	..GO:0002861	regulation of inflammatory response to a...	33	8	0.83	9.63855	0.01004	0.0342421	Btk C3 Cd24a Fcer1g Fcgr2b Fcgr3 H2-T23 Il12b
	...GO:0002864	regulation of acute inflammatory respons...	19	6	0.48	12.5	0.03474	0.0666531	Btk C3 Fcer1g Fcgr2b Fcgr3 H2-T23
	...GO:0002863	positive regulation of inflammatory resp...	18	6	0.45	13.3333	0.00561	0.0237753	Btk C3 Cd24a Fcer1g Fcgr3 H2-T23
	..GO:0002673	regulation of acute inflammatory respons...	69	12	1.73	6.93642	0.01136	0.0375922	Adam8 Alox5ap Btk C3 Fcer1g Fcgr2b Fcgr3 H2-T23 Il1b Pik3cg Ptger3 Serping1
	...GO:0002675	positive regulation of acute inflammator...	33	10	0.83	12.0482	0.00026	0.00211525	Adam8 Alox5ap Btk C3 Fcer1g Fcgr3 H2-T23 Il1b Pik3cg Ptger3
intracellular signalling	GO:0023014	signal transduction by protein phosphory...	846	47	21.17	2.22012	5.6e-05	0.000537541	Adam8 Akap13 Arrb1 C1qtnf2 C3 Cavin3 Cckbr Ccl2 Ccl3 Ccl6 Ccl7 Ccl8 Ccl9 Cd24a Cd44 Cd74 Cd84 Chil1 Csf1r Ctsh Dok1 Egfr Fcgr2b Fgd2 Gadd45g Glipr2 Havcr2 Igf1 Il1b Il1f9 Mapk14 Mapkbp1 Ncf1 Ngfr P2ry6 Pik3cg Pkhd1 Prkcd Ptpn1 Ptpn6 Pycard Serpinf2 Slc11a1 Syk Tgfb1 Tlr2 Trem2
	.GO:0000165	MAPK cascade	827	47	20.7	2.27053	0.01235	0.0396445	Adam8 Akap13 Arrb1 C1qtnf2 C3 Cavin3 Cckbr Ccl2 Ccl3 Ccl6 Ccl7 Ccl8 Ccl9 Cd24a Cd44 Cd74 Cd84 Chil1 Csf1r Ctsh Dok1 Egfr Fcgr2b Fgd2 Gadd45g Glipr2 Havcr2 Igf1 Il1b Il1f9 Mapk14 Mapkbp1 Ncf1 Ngfr P2ry6 Pik3cg Pkhd1 Prkcd Ptpn1 Ptpn6 Pycard Serpinf2 Slc11a1 Syk Tgfb1 Tlr2 Trem2
	..GO:0070371	ERK1 and ERK2 cascade	336	30	8.41	3.56718	0.00081	0.00559744	Arrb1 C3 Cavin3 Cckbr Ccl2 Ccl3 Ccl6 Ccl7 Ccl8 Ccl9 Cd44 Cd74 Chil1 Csf1r Ctsh Egfr Glipr2 Havcr2 Igf1 Il1b P2ry6 Pkhd1 Ptpn1 Ptpn6 Pycard Serpinf2 Syk Tgfb1 Tlr2 Trem2
	...GO:0070372	regulation of ERK1 and ERK2 cascade	314	28	7.86	3.56234	0.0017	0.00969353	Arrb1 C3 Cavin3 Ccl2 Ccl3 Ccl6 Ccl7 Ccl8 Ccl9 Cd44 Cd74 Chil1 Csf1r Egfr Glipr2 Havcr2 Igf1 Il1b P2ry6 Pkhd1 Ptpn1 Ptpn6 Pycard Serpinf2 Syk Tgfb1 Tlr2 Trem2
	....GO:0070374	positive regulation of ERK1 and ERK2 cas...	222	23	5.56	4.13669	0.0108	0.0359514	Arrb1 C3 Cavin3 Ccl2 Ccl3 Ccl6 Ccl7 Ccl8 Ccl9 Cd44 Cd74 Chil1 Csf1r Egfr Glipr2 Havcr2 Il1b P2ry6 Pycard Serpinf2 Tgfb1 Tlr2 Trem2
	..GO:0043408	regulation of MAPK cascade	768	43	19.22	2.23725	0.0197	0.0515643	Adam8 Akap13 Arrb1 C1qtnf2 C3 Cavin3 Ccl2 Ccl3 Ccl6 Ccl7 Ccl8 Ccl9 Cd24a Cd44 Cd74 Cd84 Chil1 Csf1r Dok1 Egfr Fcgr2b Fgd2 Gadd45g Glipr2 Havcr2 Igf1 Il1b Il1f9 Mapkbp1 Ncf1 Ngfr P2ry6 Pik3cg Pkhd1 Prkcd Ptpn1 Ptpn6 Pycard Serpinf2 Syk Tgfb1 Tlr2 Trem2
	...GO:0046328	regulation of JNK cascade	198	12	4.96	2.41935	0.03343	0.0664185	Egfr Fcgr2b Fgd2 Gadd45g Il1b Il1f9 Mapkbp1 Ncf1 Ptpn1 Pycard Serpinf2 Syk
	....GO:0046330	positive regulation of JNK cascade	146	11	3.65	3.0137	0.01764	0.0485138	Fcgr2b Fgd2 Gadd45g Il1b Il1f9 Mapkbp1 Ncf1 Ptpn1 Pycard Serpinf2 Syk
	...GO:0043410	positive regulation of MAPK cascade	543	40	13.59	2.94334	0.00029	0.00215537	Adam8 Akap13 Arrb1 C1qtnf2 C3 Cavin3 Ccl2 Ccl3 Ccl6 Ccl7 Ccl8 Ccl9 Cd24a Cd44 Cd74 Cd84 Chil1 Csf1r Egfr Fcgr2b Fgd2 Gadd45g Glipr2 Havcr2 Igf1 Il1b Il1f9 Mapkbp1 Ncf1 Ngfr P2ry6 Pik3cg Prkcd Ptpn1 Pycard Serpinf2 Syk Tgfb1 Tlr2 Trem2
	GO:0032844	regulation of homeostatic process	537	34	13.44	2.52976	6e-05	0.000537541	Adam8 Arrb1 Avpr1a B2m Capn3 Ccl3 Cd24a Cd44 Cd74 Coro1a Csf1r Cyba Egfr Fcer1g Fcgr2b Il1b Il20ra Inpp5d Itpr1 Klf7 Mafb Mapk14 Nckap1l Ngfr P2ry6 Plcb2 Ptger3 Ptpn6 Smap1 Stat5b Syk Tgfb1 Tmem119 Tspo
	.GO:0032845	negative regulation of homeostatic proce...	260	19	6.51	2.91859	0.00388	0.0166511	Capn3 Ccl3 Cd24a Cd44 Cd74 Coro1a Cyba Fcer1g Fcgr2b Inpp5d Itpr1 Klf7 Mafb P2ry6 Plcb2 Ptpn6 Stat5b Tgfb1 Tmem119
	.GO:0032846	positive regulation of homeostatic proce...	258	17	6.46	2.63158	0.02759	0.062151	Adam8 Arrb1 Avpr1a Capn3 Cd24a Cd44 Egfr Il1b Inpp5d Mapk14 Nckap1l P2ry6 Ptger3 Smap1 Stat5b Syk Tgfb1
	GO:0031644	regulation of neurological system proces...	112	10	2.8	3.57143	0.00012	0.000978126	Avpr1a Cckbr Ccl3 Cst7 Igf1 Itgax Mgll Ngfr Rtn4 Vip
metabolic process	GO:0006690	icosanoid metabolic process	110	13	2.75	4.72727	0.00038	0.00253893	Alox5ap Avpr1a Cd74 Cyp1b1 Cyp4f18 Ggt5 Il1b Ltc4s Mgll Ncf1 Syk Tbxas1 Tlr2
	.GO:0046456	icosanoid biosynthetic process	39	8	0.98	8.16327	0.00017	0.00145032	Alox5ap Avpr1a Cd74 Ggt5 Il1b Ltc4s Syk Tbxas1
immune/inflammation response	GO:0002577	regulation of antigen processing and pre...	21	8	0.53	15.0943	0.00017	0.00145032	Cd68 Cd74 H2-Ab1 H2-Oa Pycard Slc11a1 Trem2 Was
	GO:0010324	membrane invagination	122	13	3.05	4.2623	0.0002	0.0018084	Abca1 Arhgap25 C3 Fcer1g Fcgr2b Fcgr3 Itgb2 Nckap1l Rac2 Trbc1 Trbc1;Trbc2 Trbc2 Trem2
	GO:0032418	lysosome localization	77	9	1.93	4.66321	0.00023	0.00211525	Adora3 Btk Cd84 Fcer1g Fes Il4ra Lat2 Rac2 Syk
	GO:0055094	response to lipoprotein particle	22	6	0.55	10.9091	0.0003	0.00215537	Abca1 Ccl2 Fcer1g Itgb2 Ldlr Syk
	.GO:0071402	cellular response to lipoprotein particl...	22	6	0.55	10.9091	0.00058	0.00397236	Abca1 Ccl2 Fcer1g Itgb2 Ldlr Syk
phosphorylation	GO:0001934	positive regulation of protein phosphory...	1032	54	25.83	2.09059	0.00029	0.00215537	Acvr1 Adam8 Akap13 Arrb1 C1qtnf2 C3 Card14 Cavin3 Ccl2 Ccl3 Ccl6 Ccl7 Ccl8 Ccl9 Cd24a Cd44 Cd74 Cd84 Chil1 Csf1 Csf1r Egfr Fcgr2b Fgd2 Gadd45g Gfra1 Glipr2 Havcr2 Hcls1 Igf1 Il12b Il1b Il1f9 Il34 Lrrk1 Mapkbp1 Ncf1 Nckap1l Ngfr P2ry6 Pik3cg Prkcd Ptger3 Ptpn1 Pycard Serpinf2 Slc11a1 Syk Tgfb1 Tlr1 Tlr2 Tmem119 Trem2 Txn1
cell migration	GO:0040017	positive regulation of locomotion	595	43	14.89	2.88784	0.00031	0.00215537	Acvr1 Adam8 Adamts1 Adora3 Bcar1 Ccl2 Ccl3 Cd74 Coro1a Csf1 Csf1r Ctsh Cxcl13 Cxcl16 Cyp1b1 Dysf Egfr Fermt3 Glipr2 Grn Hsp25-ps1;Hspb1 Igf1 Il1b Itgax Mapk14 Mmp3 Myadm Myo1f Nckap1l Notch4;Gpsm3 P2ry2 P2ry6 Pfn1 Ptger3 Pycard Rac2 Rtn4 Sema4f Srpx2 Tgfb1 Tlr2 Trem2 Tubb2b
	.GO:2000147	positive regulation of cell motility	578	42	14.47	2.90256	0.02869	0.0625511	Acvr1 Adam8 Adamts1 Adora3 Bcar1 Ccl2 Ccl3 Cd74 Coro1a Csf1 Csf1r Ctsh Cxcl13 Cxcl16 Cyp1b1 Dysf Egfr Fermt3 Glipr2 Grn Hsp25-ps1;Hspb1 Igf1 Il1b Itgax Mapk14 Mmp3 Myadm Myo1f Nckap1l Notch4;Gpsm3 P2ry2 P2ry6 Pfn1 Ptger3 Pycard Rac2 Rtn4 Sema4f Srpx2 Tgfb1 Tlr2 Trem2
	..GO:0030335	positive regulation of cell migration	555	42	13.89	3.02376	0.02999	0.0638235	Acvr1 Adam8 Adamts1 Adora3 Bcar1 Ccl2 Ccl3 Cd74 Coro1a Csf1 Csf1r Ctsh Cxcl13 Cxcl16 Cyp1b1 Dysf Egfr Fermt3 Glipr2 Grn Hsp25-ps1;Hspb1 Igf1 Il1b Itgax Mapk14 Mmp3 Myadm Myo1f Nckap1l Notch4;Gpsm3 P2ry2 P2ry6 Pfn1 Ptger3 Pycard Rac2 Rtn4 Sema4f Srpx2 Tgfb1 Tlr2 Trem2
intracellular signalling	GO:0007200	phospholipase C-activating G-protein cou...	104	9	2.6	3.46154	0.00042	0.00263276	Cckbr Gna14 Gpr65 Grp P2ry2 Plcb2 Ptger3 Pth1r Vip
intracellular signalling	GO:0007229	integrin-mediated signaling pathway	98	13	2.45	5.30612	0.00046	0.00285987	Bcar1 Fcer1g Fermt3 Fyb Itga7 Itgal Itgax Itgb2 Plek Syk Tspan32 Tyrobp Vav1
gliogenesis	GO:0042063	gliogenesis	350	21	8.76	2.39726	0.04224	0.0709403	Ascl1 C1qa Ccl2 Ccl3 Cdkn2b Csf1 Csf1r Egfr Gap43 Grn Igf1 Il1b Il34 Penk Pmp22 Rela Rtn4 Tgfb1 Tlr2 Trem2 Tspo
	.GO:0014009	glial cell proliferation	59	10	1.48	6.75676	0.00047	0.00300125	Cdkn2b Csf1 Csf1r Igf1 Il1b Il34 Penk Pmp22 Trem2 Tspo
	.GO:0014013	regulation of gliogenesis	149	12	3.73	3.21716	0.01895	0.0505362	Cdkn2b Csf1 Igf1 Il1b Il34 Pmp22 Rela Rtn4 Tgfb1 Tlr2 Trem2 Tspo
	..GO:0014015	positive regulation of gliogenesis	88	10	2.2	4.54545	0.00216	0.0114686	Csf1 Igf1 Il1b Il34 Rela Rtn4 Tgfb1 Tlr2 Trem2 Tspo
	...GO:0045687	positive regulation of glial cell differ...	49	6	1.23	4.87805	0.03567	0.0666531	Il1b Il34 Rela Rtn4 Tgfb1 Tlr2
	GO:0051493	regulation of cytoskeleton organization	545	33	13.64	2.41935	0.00067	0.00431698	Add2 Akap13 Arhgdib Arpc1b Asap3 Coro1a Csf1r Dysf Fes Fscn1 Gmfg;Gmfg-ps Gpr65 Hck Hcls1 Myadm Myo1f Nckap1l Pdlim4 Pfn1 Pkhd1 Plek Prkcd Pycard Rac2 S100a10 Serpinf2 Tbcd Tgfb1 Tlr2 Tmsb10;Gm3788;Gm18207;Gm9844 Trim36 Tubb4a Was
	.GO:0051494	negative regulation of cytoskeleton orga...	157	12	3.93	3.05344	0.02758	0.062151	Add2 Coro1a Dysf Gmfg;Gmfg-ps Myadm Pfn1 Prkcd Tbcd Tlr2 Tmsb10;Gm3788;Gm18207;Gm9844 Tubb4a Was
tissue remodeling	GO:0048771	tissue remodeling	202	17	5.06	3.35968	0.0032	0.0143863	Adam8 Cd24a Cdkn2a Csf1r Egfr Igf1 Il20ra Inpp5d Klf6 Lrrk1 Pth1r Rab3d Rac2 Syk Tcirg1 Tgfb1 Tmem119
	.GO:0046849	bone remodeling	110	13	2.75	4.72727	0.04706	0.0733829	Adam8 Csf1r Egfr Il20ra Inpp5d Lrrk1 Pth1r Rab3d Rac2 Syk Tcirg1 Tgfb1 Tmem119
	..GO:0045453	bone resorption	78	12	1.95	6.15385	0.00068	0.00445075	Adam8 Csf1r Egfr Il20ra Inpp5d Lrrk1 Pth1r Rab3d Rac2 Syk Tcirg1 Tmem119
	.GO:0034103	regulation of tissue remodeling	88	10	2.2	4.54545	0.01366	0.0417642	Adam8 Cd24a Cdkn2a Csf1r Egfr Il20ra Inpp5d Klf6 Syk Tmem119
intracellular signalling	GO:0072376	protein activation cascade	118	11	2.95	3.72881	0.00088	0.00589994	C1qa C1qb C1qc C3 C4b Gm20547;Cfb Il1b Serping1 Trbc1 Trbc1;Trbc2 Trbc2
response to peptide/hormone/other	GO:0007584	response to nutrient	173	15	4.33	3.4642	0.00107	0.00680394	Aacs Abca1 Acsl4 Ascl1 Ccl2 Cdkn2b Egfr Fes Lrat Penk Rela Slc6a19 Slc6a4 Tgfb1 Tspo
development	GO:0046545	development of primary female sexual cha...	128	9	3.2	2.8125	0.00115	0.00727584	Adamts1 Afp Arrb1 Fst Nrip1 Oas1d Ptx3 Stat5b Wt1
	.GO:0008585	female gonad development	123	9	3.08	2.92208	0.0013	0.00815709	Adamts1 Afp Arrb1 Fst Nrip1 Oas1d Ptx3 Stat5b Wt1
metabolic process	GO:2001057	reactive nitrogen species metabolic proc...	85	7	2.13	3.28638	0.00133	0.00815709	Cyp1b1 Igf1 Il1b Itgb2 Ptx3 Tlr2 Tspo
	.GO:0006809	nitric oxide biosynthetic process	77	7	1.93	3.62694	0.00123	0.00780844	Cyp1b1 Igf1 Il1b Itgb2 Ptx3 Tlr2 Tspo
	.GO:0045428	regulation of nitric oxide biosynthetic ...	69	6	1.73	3.46821	0.00751	0.0278595	Igf1 Il1b Itgb2 Ptx3 Tlr2 Tspo
immune/inflammation response	GO:0002697	regulation of immune effector process	422	47	10.56	4.45076	0.02062	0.0524836	Adora3 Arid5a B2m Btk C3 Ccl2 Cd24a Cd74 Cd84 Cd96 Fcer1g Fcgr2b Fcgr3 Fes Gm11127 Grn H2-D1 H2-K1 H2-M2 H2-Q1 H2-Q10 H2-Q2 H2-Q4;H2-Q6 H2-Q5;H2-Q7 H2-T23 Havcr2 Il12b Il18r1 Il1b Il4ra Itgb2 Lag3 Mapk14 Ptpn6 Pycard Rac2 Rtn4 Sash3 Serping1 Stat5b Syk Tgfb1 Tlr2 Tmem173 Tspan32 Vav1 Was
	.GO:0002703	regulation of leukocyte mediated immunit...	253	38	6.33	6.00316	0.0276	0.062151	Adora3 Arid5a B2m Btk C3 Cd24a Cd84 Cd96 Fcer1g Fcgr2b Fcgr3 Fes Gm11127 H2-D1 H2-K1 H2-M2 H2-Q1 H2-Q10 H2-Q2 H2-Q4;H2-Q6 H2-Q5;H2-Q7 H2-T23 Havcr2 Il12b Il18r1 Il1b Il4ra Itgb2 Lag3 Ptpn6 Rac2 Sash3 Stat5b Syk Tgfb1 Tlr2 Vav1 Was
	.GO:0002699	positive regulation of immune effector p...	257	37	6.43	5.75428	0.00147	0.00891992	Adora3 Arid5a B2m Btk C3 Ccl2 Cd24a Cd74 Cd84 Fcer1g Fcgr3 Fes Gm11127 H2-D1 H2-K1 H2-M2 H2-Q1 H2-Q10 H2-Q2 H2-Q4;H2-Q6 H2-Q5;H2-Q7 H2-T23 Il12b Il18r1 Il1b Il4ra Itgb2 Lag3 Mapk14 Rac2 Rtn4 Sash3 Stat5b Syk Tgfb1 Tlr2 Vav1
cell adhesion	GO:0098609	cell-cell adhesion	983	70	24.6	2.84553	0.03911	0.0694083	Acvr1 Adam8 Add2 Apbb1ip Arg2 B2m Ccl2 Cd200 Cd24a Cd3d Cd44 Cd48 Cd74 Cd86 Cdhr1 Cdkn2a Coro1a Cxcl13 Cyp1b1 Ebi3 Egfr Fcer1g Fermt3 Flrt3 Gadd45g H2-Aa H2-Ab1 H2-Oa H2-T23 Havcr2 Igf1 Ikzf1 Il12b Il18r1 Il1b Il4ra Itga7 Itgal Itgax Itgb2 Lag3 Lgals1 Ly9 Mafb Myadm Nckap1l Nectin1 Plek Prkcd Ptger3 Ptpn6 Pycard Rac2 Rasal3 Rela Rhoh Sash3 Sdk1 Selplg Slc11a1 Srpx2 Stat5b Syk Tcirg1 Tgfb1 Tnfaip8…
	.GO:0016337	single organismal cell-cell adhesion	730	64	18.27	3.50301	0.00158	0.00934836	Acvr1 Adam8 Add2 Apbb1ip Arg2 B2m Ccl2 Cd200 Cd24a Cd3d Cd44 Cd48 Cd74 Cd86 Cdkn2a Coro1a Cxcl13 Cyp1b1 Ebi3 Fcer1g Fermt3 Gadd45g H2-Aa H2-Ab1 H2-Oa H2-T23 Havcr2 Igf1 Ikzf1 Il12b Il18r1 Il1b Il4ra Itga7 Itgal Itgax Itgb2 Lag3 Lgals1 Ly9 Mafb Myadm Nckap1l Plek Prkcd Ptger3 Ptpn6 Pycard Rac2 Rasal3 Rela Rhoh Sash3 Selplg Slc11a1 Stat5b Syk Tcirg1 Tgfb1 Tnfaip8l2 Tspan32 Txk Vav1 Was
	..GO:0022407	regulation of cell-cell adhesion	437	40	10.94	3.65631	0.02504	0.0592138	Adam8 Arg2 Ccl2 Cd24a Cd44 Cd74 Cd86 Cdkn2a Coro1a Cxcl13 Fermt3 H2-Aa H2-Ab1 H2-Oa H2-T23 Havcr2 Igf1 Ikzf1 Il12b Il1b Il4ra Itgal Itgb2 Lag3 Lgals1 Myadm Nckap1l Prkcd Ptger3 Ptpn6 Pycard Rac2 Rasal3 Rela Rhoh Sash3 Stat5b Syk Tgfb1 Tnfaip8l2
cell adhesion	GO:0007162	negative regulation of cell adhesion	294	23	7.36	3.125	0.00183	0.00974781	Adam8 Arg2 Bcar1 Cd24a Cd44 Cd74 Cd86 Cdkn2a Cyp1b1 H2-Aa H2-Ab1 Havcr2 Il4ra Lag3 Lgals1 Myadm Myo1f Prkcd Ptger3 Ptpn6 Tbcd Tgfb1 Tnfaip8l2
immune/inflammation response	GO:0019884	antigen processing and presentation of e...	34	15	0.85	17.6471	0.00195	0.0103818	B2m Cd74 Fcer1g Fcgr2b Fcgr3 H2-Aa H2-Ab1 H2-DMb1 H2-K1 H2-Oa H2-T23 Ifi30 Tapbp Tapbp;Rgl2 Unc93b1
	.GO:0002478	antigen processing and presentation of e...	28	15	0.7	21.4286	0.00834	0.0298288	B2m Cd74 Fcer1g Fcgr2b Fcgr3 H2-Aa H2-Ab1 H2-DMb1 H2-K1 H2-Oa H2-T23 Ifi30 Tapbp Tapbp;Rgl2 Unc93b1
development	GO:0051094	positive regulation of developmental pro...	1589	80	39.77	2.01157	0.00219	0.0114686	Acvr1 Adam8 Adamts1 Ankrd1 Arg2 Ascl1 B2m C3 Capn3 Ccdc3 Ccl3 Ccl8 Cd24a Cd53 Cd74 Cdkn2a Cebpa Chil1 Csf1 Csf1r Cst7 Ctsh Cyp1b1 Dmrt2 Ehd1 Fdps;Gm43738 Fes Fgf3 Flrt3 Fst Gal Gdpd5 Glipr2 Grn H2-Aa Hcls1 Hk2 Hsp25-ps1;Hspb1 Igf1 Ikzf1 Il12b Il1b Il34 Il4ra Inpp5d Itgax Itgb2 Itpr1 Krt17 Loxl2 Loxl2;Mir6950 Lrtm2 Mapk14 Myadm Nckap1l Ngfr Notch4;Gpsm3 P2ry2 Rela Rhoh Rtn4 S100a10 Sash3 Serpinf2 …
	.GO:0045766	positive regulation of angiogenesis	184	13	4.61	2.81996	0.04886	0.0733829	C3 Chil1 Ctsh Cyp1b1 Grn Hk2 Hsp25-ps1;Hspb1 Il1b Itgax Itgb2 Notch4;Gpsm3 Rtn4 Srpx2
	.GO:0045597	positive regulation of cell differentiat...	1124	57	28.13	2.02631	0.01652	0.0473202	Acvr1 Adam8 Adamts1 Ankrd1 Ascl1 Ccdc3 Ccl3 Ccl8 Cd24a Cd53 Cd74 Cebpa Csf1 Csf1r Ehd1 Fdps;Gm43738 Fes Gdpd5 Glipr2 Grn H2-Aa Hcls1 Hsp25-ps1;Hspb1 Igf1 Ikzf1 Il12b Il1b Il34 Il4ra Inpp5d Itpr1 Loxl2 Loxl2;Mir6950 Mapk14 Myadm Nckap1l Ngfr P2ry2 Rela Rhoh Rtn4 S100a10 Sash3 Serpinf2 Smap1 Socs3 Stat5b Syk Tgfb1 Tgfb1i1 Tlr2 Tmem119 Trem2 Trpv2 Tspo Tubb2b Tyrobp
	..GO:0010718	positive regulation of epithelial to mes...	48	7	1.2	5.83333	0.01573	0.0461613	Acvr1 Glipr2 Il1b Loxl2 Loxl2;Mir6950 Tgfb1 Tgfb1i1
NFkB	GO:0051090	regulation of sequence-specific DNA bind...	401	23	10.04	2.29084	0.0082	0.0293209	Adam8 Adora3 Arrb1 Capn3 Card14 Cd200 Cd84 Cdkn2a Cyp1b1 Fcgr2b Havcr2 Hck Hcls1 Il18r1 Il1b Itgb2 Pkhd1 Pycard Rela Syk Tgfb1 Tlr2 Tmem173
	.GO:0032088	negative regulation of NF-kappaB transcr...	72	8	1.8	4.44444	0.00228	0.0119096	Adora3 Arrb1 Cd200 Cdkn2a Cyp1b1 Havcr2 Pkhd1 Pycard
	GO:0050792	regulation of viral process	259	17	6.48	2.62346	0.00259	0.0130026	Ccl3 Ccl8 Cd74 Csf1r Fam111a Ifitm6 Il12b Il1b Lgals1 Oas1c Oas1d Oas1e Pfn1 Ptx3 Pycard Tmem173 Tspan32
lipid storage	GO:0010876	lipid localization	385	23	9.64	2.38589	0.00273	0.0135604	Abca1 Acat2 Acsl4 C3 Cyp4f18 Dysf Ehd1 Esyt1 Gal Hexa Il1b Ldlr Lrat Npc2 Nrip1 Osbpl5 P2ry2 Prkcd Spns3 Stard4 Stat5b Syk Tspo
	.GO:0032368	regulation of lipid transport	113	10	2.83	3.53357	0.04238	0.0709403	Abca1 Acat2 Acsl4 Cyp4f18 Gal Il1b Lrat P2ry2 Prkcd Syk
	..GO:0032370	positive regulation of lipid transport	66	8	1.65	4.84848	0.03355	0.0664185	Abca1 Acat2 Cyp4f18 Gal Il1b Lrat P2ry2 Prkcd
	.GO:0019915	lipid storage	76	8	1.9	4.21053	0.04223	0.0709403	C3 Dysf Ehd1 Hexa Il1b Nrip1 Stard4 Stat5b
ion homeostasis	GO:0072507	divalent inorganic cation homeostasis	565	32	14.14	2.26308	0.00295	0.0138951	Avpr1a Cacna1b Cacna2d1 Cacnb3 Calb1 Capn3 Cckbr Ccl2 Ccl3 Ccl8 Cd24a Cd52 Coro1a Cxcl13 Cxcr6 Cyba Egfr Gpr65 Il1b Itpr1 P2ry2 P2ry6 Pik3cg Pkhd1 Plcb2 Ptger3 Pth1r Ptpn6 Slc11a1 Slc39a4 Tcirg1 Tgfb1
	.GO:0072503	cellular divalent inorganic cation homeo...	540	31	13.52	2.2929	0.00594	0.0247485	Avpr1a Cacna1b Cacna2d1 Cacnb3 Calb1 Capn3 Cckbr Ccl2 Ccl3 Ccl8 Cd24a Cd52 Coro1a Cxcl13 Cxcr6 Cyba Gpr65 Il1b Itpr1 P2ry2 P2ry6 Pik3cg Pkhd1 Plcb2 Ptger3 Pth1r Ptpn6 Slc11a1 Slc39a4 Tcirg1 Tgfb1
	.GO:0055074	calcium ion homeostasis	530	29	13.26	2.18703	0.047	0.0733829	Avpr1a Cacna1b Cacna2d1 Cacnb3 Calb1 Capn3 Cckbr Ccl2 Ccl3 Ccl8 Cd24a Cd52 Coro1a Cxcl13 Cxcr6 Cyba Gpr65 Il1b Itpr1 P2ry2 P2ry6 Pik3cg Pkhd1 Plcb2 Ptger3 Pth1r Ptpn6 Tcirg1 Tgfb1
	..GO:0006874	cellular calcium ion homeostasis	515	29	12.89	2.24981	0.03775	0.0680039	Avpr1a Cacna1b Cacna2d1 Cacnb3 Calb1 Capn3 Cckbr Ccl2 Ccl3 Ccl8 Cd24a Cd52 Coro1a Cxcl13 Cxcr6 Cyba Gpr65 Il1b Itpr1 P2ry2 P2ry6 Pik3cg Pkhd1 Plcb2 Ptger3 Pth1r Ptpn6 Tcirg1 Tgfb1
	..GO:0051282	regulation of sequestering of calcium io...	144	9	3.6	2.5	0.03524	0.0666531	Capn3 Ccl3 Coro1a Cyba Itpr1 P2ry6 Plcb2 Ptpn6 Tgfb1
immune/inflammation response	GO:0002504	antigen processing and presentation of p...	22	11	0.55	20	0.00331	0.0147996	Cd74 Fcer1g Fcgr2b H2-Aa H2-Ab1 H2-DMb1 H2-Oa Ifi30 Pycard Trem2 Unc93b1
	.GO:0002495	antigen processing and presentation of p...	20	11	0.5	22	0.04211	0.0709403	Cd74 Fcer1g Fcgr2b H2-Aa H2-Ab1 H2-DMb1 H2-Oa Ifi30 Pycard Trem2 Unc93b1
NFkB	GO:0038061	NIK/NF-kappaB signaling	118	12	2.95	4.0678	0.00409	0.0173258	Cd14 Chil1 Egfr Havcr2 Il18r1 Il1b Nfkb2 Rela Tlr1 Tlr2 Tlr7 Trem2
	.GO:1901222	regulation of NIK/NF-kappaB signaling	107	11	2.68	4.10448	0.00949	0.0331886	Cd14 Chil1 Egfr Havcr2 Il18r1 Il1b Rela Tlr1 Tlr2 Tlr7 Trem2
	..GO:1901224	positive regulation of NIK/NF-kappaB sig...	79	11	1.98	5.55556	0.00473	0.020373	Cd14 Chil1 Egfr Havcr2 Il18r1 Il1b Rela Tlr1 Tlr2 Tlr7 Trem2
	GO:0007618	mating	51	6	1.28	4.6875	0.00407	0.0173258	Avpr1a Grn P2ry2 Pmp22 Slc6a4 Vip
metabolic process	GO:0006022	aminoglycan metabolic process	113	8	2.83	2.82686	0.00482	0.0204689	Cd44 Chit1 Chst5 Hexa Hs2st1 Igf1 Il1b Tgfb1
development	GO:0051093	negative regulation of developmental pro...	1082	55	27.08	2.03102	0.005	0.0211164	Adamts1 Ankrd2 Arhgdib Ascl1 B2m Bcar1 C1qc Capn3 Ccl2 Ccl3 Ccl9 Cd24a Cd44 Cd74 Cd86 Cdkn2a Cdkn2b Crmp1 Ctsz Egfr Fgf3 Fst Gal H2-D1 H2-K1 Igf1 Il1b Il1f9 Il4ra Inpp5d Klf7 Lag3 Lgals1 Loxl2 Loxl2;Mir6950 Mafb Ngfr Notch4;Gpsm3 Oog1;Gm2042 Pilrb1 Pmp22 Prag1 Ptger3 Rtn4 Sema4f Slc6a4 Stat5b Tgfb1 Tgfb1i1 Tlr2 Tmem119 Tmem176a Tspo Vat1 Wt1
	.GO:0045596	negative regulation of cell differentiat...	792	44	19.82	2.21998	0.0058	0.0245738	Ankrd2 Ascl1 B2m Bcar1 C1qc Capn3 Ccl3 Ccl9 Cd24a Cd44 Cd74 Cdkn2a Cdkn2b Crmp1 Ctsz Egfr Fst Gal H2-D1 H2-K1 Igf1 Il1b Il1f9 Il4ra Inpp5d Lag3 Lgals1 Mafb Ngfr Notch4;Gpsm3 Oog1;Gm2042 Pilrb1 Pmp22 Prag1 Ptger3 Rtn4 Sema4f Slc6a4 Stat5b Tgfb1 Tgfb1i1 Tmem119 Tmem176a Tspo
ion transport	GO:0010959	regulation of metal ion transport	428	24	10.71	2.2409	0.0173	0.0482812	B2m Cacna1b Cacna2d1 Cacnb3 Capn3 Ccl3 Cd84 Coro1a Cyba Dysf Gal Igf1 Itpr1 P2ry6 Pik3cg Ptger3 Ptpn6 Sln Tgfb1 Trem2 Trpv2 Tspo Vamp2 Vip
	.GO:0051924	regulation of calcium ion transport	282	19	7.06	2.69122	0.00523	0.0219772	Cacna1b Cacna2d1 Cacnb3 Capn3 Ccl3 Cd84 Coro1a Cyba Dysf Igf1 Itpr1 P2ry6 Pik3cg Ptger3 Ptpn6 Sln Tgfb1 Trpv2 Tspo
	GO:0043254	regulation of protein complex assembly	455	28	11.39	2.4583	0.01224	0.0395677	Add2 Arpc1b Cd24a Cebpa Coro1a Cxcl13 Fes Fscn1 Gmfg;Gmfg-ps Hck Hcls1 Ikzf1 Irf8 Mmp3 Myadm Nckap1l Pfn1 Plek Prkcd Pycard Stxbp5 Syk Tbcd Tgfb1 Tlr2 Tmsb10;Gm3788;Gm18207;Gm9844 Tubb4a Was
	.GO:0031334	positive regulation of protein complex a...	250	18	6.26	2.8754	0.00665	0.0264598	Arpc1b Cd24a Cebpa Coro1a Cxcl13 Fes Fscn1 Gmfg;Gmfg-ps Ikzf1 Irf8 Mmp3 Nckap1l Pfn1 Plek Pycard Syk Tgfb1 Was
	.GO:0032272	negative regulation of protein polymeriz...	75	8	1.88	4.25532	0.01452	0.0433673	Add2 Myadm Pfn1 Prkcd Tbcd Tlr2 Tmsb10;Gm3788;Gm18207;Gm9844 Tubb4a
	GO:0001894	tissue homeostasis	237	17	5.93	2.86678	0.00672	0.0267862	Adam8 Cdhr1 Coro1a Csf1 Csf1r Ctsh Egfr Il20ra Inpp5d Lrrk1 Pth1r Rab3d Rac2 Sash3 Syk Tcirg1 Tmem119
	GO:0043062	extracellular structure organization	295	17	7.38	2.30352	0.00695	0.027126	B2m Cdkn2a Col8a1 Cyp1b1 Fscn1 Lamb3 Loxl2 Loxl2;Mir6950 Mmp16 Mmp3 Nfkb2 Pmp22 Ptx3 Serpinb5 Serpinf2 Tgfb1 Wt1
	GO:0080171	lytic vacuole organization	67	6	1.68	3.57143	0.00692	0.027126	Abca1 Coro1a Fam160a2 Grn Hexa Naglu
intracellular signalling	GO:0050848	regulation of calcium-mediated signaling	104	9	2.6	3.46154	0.0441	0.0720757	Adora3 Ccl3 Cd24a Igf1 Itgal Itpr1 P2ry6 Syk Trem2
	.GO:0050850	positive regulation of calcium-mediated ...	53	8	1.33	6.01504	0.00719	0.0274362	Adora3 Ccl3 Cd24a Igf1 Itgal P2ry6 Syk Trem2
response to peptide/hormone/other	GO:1904645	response to beta-amyloid	47	6	1.18	5.08475	0.00727	0.0274362	Cacna1b Cacna2d1 Fcgr2b Igf1 Ngfr Trem2
	GO:0007568	aging	331	19	8.28	2.29469	0.03589	0.0666531	Arg2 B2m C1qa Ccl2 Cd68 Cdkn2a Cdkn2b Inpp5d Krt16 Mapk14 Nfkb2 Penk Pmp22 Prkcd Pth1r Rela Serping1 Tgfb1 Tspo
	.GO:0090398	cellular senescence	66	6	1.65	3.63636	0.00837	0.0298397	Arg2 B2m Cdkn2a Cdkn2b Mapk14 Prkcd
	GO:0042698	ovulation cycle	130	9	3.25	2.76923	0.00956	0.0331886	Adamts1 Afp Arrb1 Cckbr Egfr Nrip1 Oas1d Ptx3 Stat5b
	.GO:0022602	ovulation cycle process	104	7	2.6	2.69231	0.02804	0.0622814	Adamts1 Afp Arrb1 Nrip1 Oas1d Ptx3 Stat5b
response to peptide/hormone/other	GO:0071310	cellular response to organic substance	2414	123	60.42	2.03575	0.00966	0.0332526	Aacs Abca1 Acvr1 Akap13 Ankrd1 Arid5a Arrb1 Avpr1a B2m Bcar1 Btk Cacna2d1 Calb1 Card14 Casp12 Ccdc3 Ccl2 Ccl3 Ccl6 Ccl7 Ccl8 Ccl9 Cd14 Cd24a Cd300lf Cd44 Cd68 Cd74 Cd84 Cd86 Cdkn2b Cebpa Chrdl2 Coro1a Csf1 Csf1r Csf2rb Csf3r Ctsh Cxcl13 Cxcl16 Cxcr6 Cyba Cyp1b1 Cyp26a1 Dnmt1 Dok1 Ebi3 Egfr Ehd1 Fcer1g Fcgr2b Fes Fgf3 Flrt3 Fst Gfra1 H2-Ab1 H2-Q5;H2-Q7 Havcr2 Hcls1 Hk2 Hsp25-ps1;Hspb1 Ifitm6 Igf1 …
intracellular signalling	GO:0044093	positive regulation of molecular functio...	1764	90	44.15	2.03851	0.0417	0.070871	Adam8 Adap2 Add2 Agfg1 Akap13 Alox5ap Arhgap25 Arhgap30 Arhgap45 Arhgdib Arrb1 Asap3 Azin2 B2m C1qtnf2 Cacna2d1 Cacnb3 Capn3 Card14 Casp12 Ccl2 Ccl3 Ccl6 Ccl7 Ccl8 Ccl9 Cd200 Cd24a Cd74 Cd84 Cdkn2a Chil1 Csf1 Csf1r Ctsh Cxcl13 Cyba Egfr Fam129b Fcgr2b Fgd2 Gadd45g Gal Gm49369;Ctsd Gmip Gpr65 Grn Hcls1 Igf1 Il12b Il18r1 Il1b Itgb2 Ltc4s Mapk14 Mapkbp1 Mfng Mir6951;Azin1 Ncf1 Ncf2 Ncf4 Nckap1l Ngfr…
	.GO:0043547	positive regulation of GTPase activity	374	26	9.36	2.77778	0.01339	0.0417642	Adap2 Agfg1 Arhgap25 Arhgap30 Arhgap45 Arhgdib Arrb1 Asap3 Ccl2 Ccl3 Ccl6 Ccl7 Ccl8 Ccl9 Cxcl13 Gmip Gpr65 Nckap1l Rasal3 Rgs10 Rgs20 S100a10 Smap1 Stxbp5 Tbcd Vav1
	GO:0048872	homeostasis of number of cells	324	22	8.11	2.7127	0.01413	0.0427357	B2m Ccl2 Cd24a Cd44 Cd74 Coro1a Csf1 Fcer1g Fcgr2b Hcls1 Ikzf1 Inpp5d Lilrb3 Mafb Mapk14 Nckap1l Ptbp3 Sash3 Smap1 Stat5b Tcirg1 Tgfb1
	.GO:0045646	regulation of erythrocyte differentiatio...	48	7	1.2	5.83333	0.0237	0.0575751	B2m Inpp5d Mafb Mapk14 Nckap1l Smap1 Stat5b
	GO:1903317	regulation of protein maturation	92	7	2.3	3.04348	0.01515	0.0445489	C3 Cst7 Ctsz Il1b Notch4;Gpsm3 Serpinf2 Serping1
	.GO:0070613	regulation of protein processing	91	7	2.28	3.07018	0.02474	0.059087	C3 Cst7 Ctsz Il1b Notch4;Gpsm3 Serpinf2 Serping1
	GO:1900046	regulation of hemostasis	83	7	2.08	3.36538	0.01595	0.0465144	Fcer1g Plek Prkcd Ptger3 Serpinf2 Serping1 Syk
	GO:0043901	negative regulation of multi-organism pr...	177	13	4.43	2.93454	0.01697	0.0481571	Arg2 Arhgdib Ccl3 Ccl8 Fam111a Havcr2 Ifitm6 Igf1 Mapkbp1 Oas1c Oas1d Oas1e Ptx3
	.GO:1903901	negative regulation of viral life cycle	105	8	2.63	3.04183	0.03428	0.066652	Ccl3 Ccl8 Fam111a Ifitm6 Oas1c Oas1d Oas1e Ptx3
	GO:1903321	negative regulation of protein modificat...	102	6	2.55	2.35294	0.01717	0.0482812	Arrb1 Capn3 Cdkn2a Dysf Rela Tspo
	GO:0045445	myoblast differentiation	100	10	2.5	4	0.01797	0.0493465	Ankrd2 Asb2 Capn3 Ccl8 Ccl9 Igf1 Il1f9 Lgals1 Mapk14 Tgfb1
muscle cell development	GO:0051146	striated muscle cell differentiation	329	21	8.23	2.55164	0.04558	0.0729427	Acvr1 Akap13 Ankrd2 Avpr1a Capn3 Ccl8 Cd53 Dysf Ehd1 Fdps;Gm43738 Igf1 Il1f9 Il4ra Krt19 Mapk14 Myom2 Pmp22 Six1 Tgfb1 Tmem119 Wt1
	.GO:0014902	myotube differentiation	129	13	3.23	4.02477	0.02563	0.0598769	Ankrd2 Avpr1a Ccl8 Cd53 Dysf Ehd1 Igf1 Il1f9 Il4ra Mapk14 Pmp22 Six1 Tmem119
	.GO:0051153	regulation of striated muscle cell diffe...	128	12	3.2	3.75	0.02018	0.052347	Akap13 Ankrd2 Ccl8 Cd53 Ehd1 Fdps;Gm43738 Igf1 Il1f9 Il4ra Mapk14 Tgfb1 Tmem119
ion transport	GO:1904062	regulation of cation transmembrane trans...	301	16	7.53	2.12483	0.02051	0.0524836	Cacna2d1 Cacnb3 Capn3 Coro1a Cyba Dysf Gal P2ry6 Pik3cg Pirt Ptger3 Ptpn6 Sln Tgfb1 Trem2 Vamp2
	.GO:1903169	regulation of calcium ion transmembrane ...	169	12	4.23	2.83688	0.04006	0.0696715	Cacna2d1 Cacnb3 Capn3 Coro1a Cyba Dysf P2ry6 Pik3cg Ptger3 Ptpn6 Sln Tgfb1
	.GO:2001259	positive regulation of cation channel ac...	63	6	1.58	3.79747	0.02781	0.062151	Cacna2d1 Cacnb3 Gal P2ry6 Pirt Trem2
transport	GO:0015844	monoamine transport	107	9	2.68	3.35821	0.0206	0.0524836	Fcer1g Fcgr3 Ly6e Ptger3 Rtn4 Slc6a4 Syk Syt12 Vip
cell death	GO:2000106	regulation of leukocyte apoptotic proces...	101	9	2.53	3.55731	0.02155	0.0542447	Adam8 Arg2 Cd24a Cd44 Cd74 Cdkn2a Fcer1g Fcgr2b Hcls1
	.GO:2000107	negative regulation of leukocyte apoptot...	61	6	1.53	3.92157	0.0439	0.0719801	Arg2 Cd44 Cd74 Fcer1g Fcgr2b Hcls1
response to peptide/hormone/other	GO:1901701	cellular response to oxygen-containing c...	1164	68	29.13	2.33436	0.02293	0.0568144	Aacs Abca1 Ankrd1 Arid5a Arrb1 Avpr1a B2m Bcar1 Btk Cacna2d1 Ccl2 Ccl3 Ccl7 Cd14 Cd68 Cd84 Cd86 Cdkn2a Cxcl13 Cxcl16 Cyba Cyp1b1 Cyp26a1 Dnmt1 Egfr Fcgr2b Fes Havcr2 Hk3 Igf1 Il12b Il18bp Il1b Il1f9 Irf8 Itpr1 Klf7 Ldlr Lgals1 Ly6e Ly6f Mapk14 Mmp3 Ncf1 Ngfr Nrip1 P2ry6 Penk Pik3cg Prkcd Ptger3 Ptpn1 Pycard Rela Rgs10 Sbno2 Sh3bp4 Six1 Slc6a4 Socs3 Stat5b Tgfb1 Tlr2 Trem2 Tspo Txn1 Vamp2 Wt1
	GO:1900182	positive regulation of protein localizat...	94	7	2.35	2.97872	0.02439	0.058751	Cdkn2a Hcls1 Mapk14 Ngfr Nup93 Prkcd Tgfb1
metabolic process	GO:0044283	small molecule biosynthetic process	518	29	12.96	2.23765	0.02509	0.0592138	Agxt Alox5ap Avpr1a Cd74 Cyb5r3 Cyp26a1 Dhcr7 Ebp Fdft1 Fdps;Gm43738 Ggt5 Gm13502;Idi1 Hsd17b7 Il1b Ldha-ps3;Ldha Ltc4s Mgll Mvd Mvk Nsdhl P2ry6 Pah Plcb2 Plek Pth1r Stard4 Syk Tbxas1 Tm7sf2
response to peptide/hormone/other	GO:0033993	response to lipid	957	54	23.95	2.2547	0.02539	0.0597186	Aacs Abca1 Agxt Akap13 Ankrd1 Arid5a Arpc1b Ascl1 Avpr1a B2m Cacna1b Ccl2 Ccl3 Cd14 Cd68 Cd84 Cd86 Cd96 Ctsh Cxcl13 Cxcl16 Cyba Cyp26a1 Egfr Fes Ggt5 Grn Havcr2 Igf1 Il10ra Il12b Il18bp Il1b Il1f9 Irf8 Ldlr Lrat Mapk14 Ncf2 Nfkb2 Nrip1 Penk Ptger3 Pycard Rela Sbno2 Slc11a1 Slc6a4 Stat5b Tbxas1 Tgfb1 Tlr2 Trem2 Tspo
cell adhesion	GO:0033628	regulation of cell adhesion mediated by ...	45	7	1.13	6.19469	0.02702	0.0615979	Cd24a Cxcl13 Cyp1b1 Fermt3 Nckap1l Ptpn6 Syk
response to peptide/hormone/other	GO:0001101	response to acid chemical	334	19	8.36	2.27273	0.02835	0.0623884	Abca1 Ascl1 Avpr1a Ccl2 Ctsh Cyba Cyp26a1 Dnmt1 Egfr Ldlr Lrat Mmp3 Rela S100a10 Sh3bp4 Six1 Slc6a4 Tbxas1 Tlr2
metabolic process	GO:0034754	cellular hormone metabolic process	120	7	3	2.33333	0.02974	0.0635624	Afp Cyp1b1 Cyp26a1 Hsd17b7 Lrat Rdh11 Stat5b
development	GO:0001823	mesonephros development	117	7	2.93	2.38908	0.03061	0.0646894	Arg2 Calb1 Cd44 Hs2st1 Six1 Tgfb1 Wt1
	.GO:0001657	ureteric bud development	113	7	2.83	2.4735	0.03616	0.0668347	Arg2 Calb1 Cd44 Hs2st1 Six1 Tgfb1 Wt1
intracellular signalling	GO:0008277	regulation of G-protein coupled receptor...	122	8	3.05	2.62295	0.03165	0.0647786	Arrb1 C3 Grk6 Grp Mgll Plek Ptger3 Rgs10
transport	GO:0070588	calcium ion transmembrane transport	329	17	8.23	2.06561	0.03289	0.0660496	Cacna1b Cacna2d1 Cacnb3 Capn3 Ccl3 Coro1a Cyba Dysf Itpr1 P2ry6 Pik3cg Plcb2 Ptger3 Ptpn6 Sln Tgfb1 Trpv2
response to peptide/hormone/other	GO:0002831	regulation of response to biotic stimulu...	153	13	3.83	3.39426	0.03552	0.0666531	Arg2 Cd24a Cd84 Cyba Grn Havcr2 Il12b Il1b Mapkbp1 Pycard Tlr2 Tmem173 Tspan32
metabolic process	GO:1901136	carbohydrate derivative catabolic proces...	124	7	3.1	2.25806	0.03565	0.0666531	Apobec2 Cd44 Cda Chit1 Hexa Prkcd Tgfb1
	GO:0050817	coagulation	168	12	4.2	2.85714	0.03904	0.0694083	C3 Fcer1g Fermt3 Gm49601;Gp1bb;Sept5 Plek Prkcd Ptger3 Ptpn6 Serpinf2 Serping1 Syk Tspan32
transport
	GO:0015850	organic hydroxy compound transport	239	15	5.98	2.50836	0.03922	0.0694903	Abca1 Acat2 Fcer1g Fcgr3 Gal Ldlr Ly6e Npc2 Ptger3 Rtn4 Slc6a4 Stard4 Syk Syt12 Vip
	GO:0050886	endocrine process	108	6	2.7	2.22222	0.03987	0.0696715	Avpr1a Cyba Fam129b Gal Il1b Serpinf2
	GO:0044259	multicellular organismal macromolecule m...	106	6	2.65	2.26415	0.04	0.0696715	Ccl2 Mmp16 Mmp3 Prkcd Serpinf2 Tgfb1
	GO:0014074	response to purine-containing compound	161	11	4.03	2.72953	0.04504	0.0728309	Aacs Agxt Ccl2 Il1b Itpr1 P2ry6 Penk Pik3cg Rela Slc6a4 Wt1
	GO:0002088	lens development in camera-type eye	88	7	2.2	3.18182	0.04494	0.0728309	Cryba2 Cryba4 Crybb1 Maf Nectin1 Tgfb1 Unc45b
	GO:0098773	skin epidermis development	106	7	2.65	2.64151	0.04789	0.0733829	Egfr Fst Gal Krt17 Ngfr Nsdhl Rela
	Molecular Function:
receptor binding	GO:0005102	receptor binding	1677	90	41.67	2.15983	6.4e-05	0	Abca1 Adam8 Arid5a Arrb1 Avpr1a C1qtnf2 C3 Capn3 Cckbr Ccl2 Ccl3 Ccl6 Ccl7 Ccl8 Ccl9 Cd300lf Cd44 Cd74 Cd86 Csf1 Cxcl13 Cxcl16 Dnmt1 Ebi3 Egfr Fcgr3 Fermt3 Fes Fgf3 Flrt3 Fst Gal Gfra1 Gm11127 Gmfg;Gmfg-ps Gna14 Grn Grp H2-D1 H2-K1 H2-M2 H2-Q1 H2-Q10 H2-Q2 H2-Q4;H2-Q6 H2-Q5;H2-Q7 H2-T23 Hck Hsd17b7 Igf1 Il12b Il1b Il1f9 Il34 Itga7 Itgax Itgb2 Krt17 Lag3 Lamb3 Lrtm2 Ly6e Ly6f Ngfr Notch4;Gpsm3 Npy…
	.GO:0042379	chemokine receptor binding	58	8	1.44	5.55556	0.01026	0.054895	Ccl2 Ccl3 Ccl6 Ccl7 Ccl8 Ccl9 Cxcl13 Cxcl16
	..GO:0008009	chemokine activity	39	8	0.97	8.24742	0.0019	0.0171443	Ccl2 Ccl3 Ccl6 Ccl7 Ccl8 Ccl9 Cxcl13 Cxcl16
	.GO:0042610	CD8 receptor binding	11	7	0.27	25.9259	2.8e-07	0	H2-D1 H2-K1 H2-Q1 H2-Q10 H2-Q2 H2-Q4;H2-Q6 H2-Q5;H2-Q7
	.GO:0042287	MHC protein binding	32	6	0.8	7.5	0.00591	0.0400516	Cd74 H2-K1 H2-T23 Krt17 Lag3 Pilrb1
protein complex binding	GO:0032403	protein complex binding	736	44	18.29	2.40569	0.00053	0.00493389	Acvr1 Adam8 Add2 Arpc1b Arrb1 Cd74 Coro1a Egfr Fcer1g Fcgr2b Fcgr3 Fermt3 Fscn1 Fst Gfra1 Gmfg;Gmfg-ps Gna14 H2-D1 H2-DMb1 H2-K1 H2-Oa H2-Q1 H2-Q10 H2-Q2 H2-Q4;H2-Q6 H2-Q5;H2-Q7 H2-T23 Hcls1 Igf1 Il1b Itga7 Itgb2 Lamb3 Micall2 Myh2 Myom2 Plcb2 Ptpn1 Slc6a4 Syk Synm Tagln3 Tnnc1 Was
	.GO:0042608	T cell receptor binding	17	8	0.42	19.0476	6e-07	0	H2-D1 H2-K1 H2-Q1 H2-Q10 H2-Q2 H2-Q4;H2-Q6 H2-Q5;H2-Q7 H2-T23
	GO:0004896	cytokine receptor activity	99	12	2.46	4.87805	3.5e-06	0	Cd44 Cd74 Csf2rb Csf3r Cxcr6 Ebi3 Il10ra Il12b Il18r1 Il20ra Il2rb Il4ra
peptide antigen binding	GO:0042605	peptide antigen binding	34	12	0.84	14.2857	4.9e-06	0	Gm11127 H2-Aa H2-Ab1 H2-D1 H2-K1 H2-M2 H2-Q1 H2-Q10 H2-Q2 H2-Q4;H2-Q6 H2-Q5;H2-Q7 H2-T23
	GO:0046977	TAP binding	13	9	0.32	28.125	6.9e-11	0	H2-D1 H2-K1 H2-Q1 H2-Q10 H2-Q2 H2-Q4;H2-Q6 H2-Q5;H2-Q7 Tapbp Tapbp;Rgl2
	GO:0030881	beta-2-microglobulin binding	11	8	0.27	29.6296	4.6e-10	0	H2-D1 H2-K1 H2-Q1 H2-Q10 H2-Q2 H2-Q4;H2-Q6 H2-Q5;H2-Q7 H2-T23
protein dimerization activity	GO:0046983	protein dimerization activity	1446	75	35.93	2.08739	0.00089	0.0101278	Acvr1 Add2 Agxt Alox5ap Ascl1 B2m Bcl2a1b C1qb Cd3d Cd79b Cda Cebpa Coro1a Cryba2 Csf1 Csf1r Cst7 Cxcl13 Cyba Dmrt2 Egfr Fcer1g Flrt3 Glipr2 Gm49601;Gp1bb;Sept5 H2-Aa H2-Ab1 H2-D1 H2-K1 H2-Q1 H2-Q10 H2-Q2 H2-Q4;H2-Q6 H2-Q5;H2-Q7 Hexa Hist3h2ba Hsp25-ps1;Hspb1 Ikzf1 Il12b Ina Itga7 Itgal Itgb2 Lgals1 Lilrb3 Ltc4s Lyl1 Maf Mafb Mgll Mtus2 Mvd Nectin1 Ngfr Pah Pdlim4 Plek Pon3 Pth1r Pycard Rela Renb…
	GO:0019955	cytokine binding	132	13	3.28	3.96341	0.00111	0.0126384	Acvr1 Cd44 Cd74 Csf1r Csf3r Cxcr6 Ebi3 Il10ra Il12b Il18bp Il18r1 Il20ra Il2rb
	GO:0043178	alcohol binding	88	8	2.19	3.65297	0.00299	0.0248713	Adap2 Cdipt Itpr1 Lrat Npc2 Osbpl5 Stard4 Tspo
	GO:0038024	cargo receptor activity	82	7	2.04	3.43137	0.00722	0.0443188	Cxcl16 Endou Itgb2 Ldlr Lgals3bp Loxl2 Loxl2;Mir6950
	GO:0016798	hydrolase activity, acting on glycosyl b...	126	8	3.13	2.55591	0.01438	0.0676393	Afp Chit1 Hexa Lyz1 Lyz2 Man1c1 Man2b1 Naglu
	GO:0017124	SH3 domain binding	133	8	3.3	2.42424	0.01555	0.0676393	Abi3 Bcar1 Cyba Hcls1 Inpp5d Ncf1 Ptpn6 Was
	GO:0051219	phosphoprotein binding	105	9	2.61	3.44828	0.01497	0.0676393	Arrb1 Cd44 Crmp1 Hck Ptpn6 Samsn1 Socs3 Syk Vav1
	GO:0004715	non-membrane spanning protein tyrosine k...	48	6	1.19	5.04202	0.0175	0.0721329	Btk Fes Hck Prkcd Syk Txk
	GO:0004197	cysteine-type endopeptidase activity	96	6	2.39	2.51046	0.01758	0.0721329	Capn3 Capn5 Casp12 Ctsh Ctsz Pycard
	Cellular Compartment:
membrane protein/receptor	GO:0098797	plasma membrane protein complex	549	47	13.75	3.41818	1.5e-09	0	Acvr1 Adam8 Apbb1ip B2m Cacna1b Cacna2d1 Cacnb3 Catsperz Cd3d Cd74 Cd79b Cltb Cyba Fcer1g Gfra1 Gna14 Gng2 H2-Aa H2-Ab1 H2-D1 H2-DMb1 H2-K1 H2-Oa H2-Q1 H2-Q10 H2-Q2 H2-Q4;H2-Q6 H2-Q5;H2-Q7 H2-T23 Igf1 Il18r1 Itga7 Itgal Itgax Itgb2 Krt19 Ncf1 Ncf2 Ncf4 Pmp22 Ptpn6 Stxbp5 Syk Tlr1 Tlr2 Tspan32 Vamp2
	.GO:0042611	MHC protein complex	24	14	0.6	23.3333	1.7e-10	0	B2m Cd74 H2-Aa H2-Ab1 H2-D1 H2-DMb1 H2-K1 H2-Oa H2-Q1 H2-Q10 H2-Q2 H2-Q4;H2-Q6 H2-Q5;H2-Q7 H2-T23
	GO:0009897	external side of plasma membrane	474	41	11.87	3.45409	1.2e-07	0	Abca1 B2m Cd14 Cd24a Cd3d Cd44 Cd48 Cd74 Cd79b Cd86 Csf3r Cxcr6 Ebi3 Fcer1g Fcgr2b Fcgr3 Gfra1 Gm11127 H2-Aa H2-Ab1 H2-D1 H2-K1 H2-M2 H2-Q1 H2-Q10 H2-Q2 H2-Q4;H2-Q6 H2-Q5;H2-Q7 H2-T23 Il12b Il2rb Itgal Itgax Lag3 Ldlr Ngfr Plppr4 Tlr2 Trbc1 Trbc1;Trbc2 Trbc2
membrane protein/receptor	GO:0043235	receptor complex	412	31	10.32	3.00388	7.4e-08	0	Acvr1 Apbb1ip B2m Cd14 Cd3d Cd44 Cd74 Cd79b Csf1r Csf3r Ebi3 Egfr Gfra1 Il12b Il18r1 Il4ra Itga7 Itgal Itgax Itgb2 Ldlr Pmp22 Pth1r Ptpn6 Stxbp5 Syk Tlr1 Tlr2 Tlr7 Tm7sf2 Tspan32
	.GO:0098802	plasma membrane receptor complex	191	17	4.78	3.55649	0.00052	0.00408751	Acvr1 Apbb1ip B2m Cd3d Cd79b Il18r1 Itga7 Itgal Itgax Itgb2 Pmp22 Ptpn6 Stxbp5 Syk Tlr1 Tlr2 Tspan32
cytoskeleton	GO:0015629	actin cytoskeleton	524	30	13.12	2.28659	3.6e-05	0	Adam8 Add2 Akap13 Arpc1b Bcar1 Calb1 Coro1a Crmp1 Cyba Fermt3 Fscn1 Fyb Gm49601;Gp1bb;Sept5 Gmfg;Gmfg-ps Hck Hcls1 Inpp5d Krt19 Micall2 Myadm Myh2 Myo1f Myo1g Myom2 Parvg Pdlim4 Rac2 Tnnc1 Tnni2 Was
endocytic vesicle	GO:0030139	endocytic vesicle	203	26	5.08	5.11811	7.6e-08	0	Abca1 Adam8 B2m Ccl2 Coro1a Dysf Egfr Ehd1 H2-D1 H2-K1 H2-Q10 H2-Q5;H2-Q7 H2-T23 Mpeg1 Ngfr Pld4 Slc11a1 Syk Tapbp Tapbp;Rgl2 Tcirg1 Tlr1 Tlr2 Tlr7 Unc93b1 Was
	.GO:0030666	endocytic vesicle membrane	72	13	1.8	7.22222	2.8e-06	0	B2m Coro1a H2-D1 H2-K1 H2-Q10 H2-Q5;H2-Q7 H2-T23 Slc11a1 Tapbp Tapbp;Rgl2 Tcirg1 Tlr1 Tlr2
	..GO:0030670	phagocytic vesicle membrane	54	13	1.35	9.62963	0.02433	0.0702138	B2m Coro1a H2-D1 H2-K1 H2-Q10 H2-Q5;H2-Q7 H2-T23 Slc11a1 Tapbp Tapbp;Rgl2 Tcirg1 Tlr1 Tlr2
	.GO:0045335	phagocytic vesicle	117	21	2.93	7.16724	0.00787	0.0300631	Abca1 Adam8 B2m Coro1a H2-D1 H2-K1 H2-Q10 H2-Q5;H2-Q7 H2-T23 Mpeg1 Pld4 Slc11a1 Syk Tapbp Tapbp;Rgl2 Tcirg1 Tlr1 Tlr2 Tlr7 Unc93b1 Was
	GO:0031227	intrinsic component of endoplasmic retic...	161	19	4.03	4.71464	1.1e-06	0	B2m Dhcr7 Esyt1 H2-D1 H2-K1 H2-Q1 H2-Q10 H2-Q2 H2-Q4;H2-Q6 H2-Q5;H2-Q7 H2-T23 Itpr1 Lrmp Rtn4 Slc37a2 Tapbp Tapbp;Rgl2 Tm7sf2 Tmem173
	.GO:0030176	integral component of endoplasmic reticu...	154	19	3.86	4.92228	5e-07	0	B2m Dhcr7 Esyt1 H2-D1 H2-K1 H2-Q1 H2-Q10 H2-Q2 H2-Q4;H2-Q6 H2-Q5;H2-Q7 H2-T23 Itpr1 Lrmp Rtn4 Slc37a2 Tapbp Tapbp;Rgl2 Tm7sf2 Tmem173
	.GO:0042824	MHC class I peptide loading complex	16	10	0.4	25	1.2e-10	0	B2m H2-D1 H2-K1 H2-Q1 H2-Q10 H2-Q2 H2-Q4;H2-Q6 H2-Q5;H2-Q7 Tapbp Tapbp;Rgl2
	GO:0031984	organelle subcompartment	370	19	9.26	2.05184	0.00538	0.0221973	Azin2 Chst5 Cltb Cnst Grn H2-D1 H2-K1 H2-Q1 H2-Q10 H2-Q2 H2-Q4;H2-Q6 H2-Q5;H2-Q7 Lpcat2 Lyz1 Lyz2 Pld4 Rgs20 Rtn4 Vamp2
	.GO:0005797	Golgi medial cisterna	22	7	0.55	12.7273	0.00011	0.000579629	H2-D1 H2-K1 H2-Q1 H2-Q10 H2-Q2 H2-Q4;H2-Q6 H2-Q5;H2-Q7
	GO:0070971	endoplasmic reticulum exit site	28	7	0.7	10	0.00015	0.000579629	H2-D1 H2-K1 H2-Q1 H2-Q10 H2-Q2 H2-Q4;H2-Q6 H2-Q5;H2-Q7
cytoskeleton	GO:0044448	cell cortex part	214	15	5.36	2.79851	0.00304	0.0175468	Akap13 Calb1 Cltb Coro1a Ctsz Erc2 Gm49601;Gp1bb;Sept5 Gmfg;Gmfg-ps Hcls1 Inpp5d Krt19 Myadm Myh2 Myo1f Was
	.GO:0030863	cortical cytoskeleton	131	11	3.28	3.35366	0.00121	0.00888176	Akap13 Calb1 Coro1a Gmfg;Gmfg-ps Hcls1 Inpp5d Krt19 Myadm Myh2 Myo1f Was
	..GO:0030864	cortical actin cytoskeleton	99	10	2.48	4.03226	0.00035	0.00355119	Akap13 Calb1 Coro1a Gmfg;Gmfg-ps Hcls1 Krt19 Myadm Myh2 Myo1f Was
cell adhesion complex
	GO:0098636	protein complex involved in cell adhesio...	36	6	0.9	6.66667	0.00036	0.00355119	Itga7 Itgal Itgax Itgb2 Pmp22 Tspan32
	.GO:0008305	integrin complex	33	6	0.83	7.22892	0.00225	0.0157695	Itga7 Itgal Itgax Itgb2 Pmp22 Tspan32
lytic vacuole	GO:0000323	lytic vacuole	476	34	11.92	2.85235	0.00233	0.0160826	Adam8 Adora3 Btk Cd68 Cd74 Chit1 Cst7 Ctsh Ctsz Cyb561a3 Gm49369;Ctsd Grn H2-Aa H2-DMb1 Hck Hexa Ifi30 Il1b Laptm5 Lat2 Ldlr Man2b1 Npc2 P2ry2 Pla2g15 Rnf152 Rnf19b Siglecf Slc11a1 Slc15a3 Tcirg1 Tlr7 Unc93b1 Wdr81
	GO:0030027	lamellipodium	203	13	5.08	2.55906	0.00971	0.0376672	Abi3 Apbb1ip Bcar1 Cd44 Coro1a Dysf Fscn1 Hcls1 Myo1g Pdlim4 Rac2 Spata13 Trpv2
	GO:0030136	clathrin-coated vesicle	130	8	3.26	2.45399	0.01261	0.0448811	Cltb Dennd1c Lyz1 Lyz2 Ngfr Rgs19 Sh3bp4 Vamp2
	GO:0044449	contractile fiber part	235	12	5.88	2.04082	0.02895	0.076855	Ankrd1 Ankrd2 Capn3 Chl1 Hsp25-ps1;Hspb1 Krt19 Myh2 Myom2 Pdlim4 Synm Tnnc1 Tnni2

## Sheet: Day 14 AltUP
Day 14 AltUP
Category	GO.ID	Term	Annotated	Significant	Expected	Ratio	p-value	FDR	Significant Genes in Term
	Biological Process:
metabolic process	GO:0006082	organic acid metabolic process	916	28	10.91	2.56645	9.2e-06	0	4930438A08Rik Acox2 Adh5 Aldh18a1 Cars Cth Cyp7b1 Echdc2 Ero1l Gm9347;Phgdh;Gm7901 Hif1a Iars Lars Mthfd1l Nars Nr1h4 Nucb2 Pck2 Phgdh Psat1 Psph Rars Rgn Shmt2 Slc7a11 Suclg2;Gm15163 Tars Twist1
	.GO:0006520	cellular amino acid metabolic process	199	15	2.37	6.32911	1.4e-07	0	4930438A08Rik Aldh18a1 Cars Cth Gm9347;Phgdh;Gm7901 Iars Lars Nars Nr1h4 Phgdh Psat1 Psph Rars Shmt2 Tars
	..GO:0008652	cellular amino acid biosynthetic process	52	7	0.62	11.2903	3.6e-05	0.00525303	Aldh18a1 Cth Gm9347;Phgdh;Gm7901 Phgdh Psat1 Psph Shmt2
	..GO:0043039	tRNA aminoacylation	45	6	0.54	11.1111	0.00024	0.00909405	Cars Iars Lars Nars Rars Tars
	...GO:0006418	tRNA aminoacylation for protein translat...	42	6	0.5	12	6.4e-05	0.00686946	Cars Iars Lars Nars Rars Tars
	.GO:1901605	alpha-amino acid metabolic process	187	10	2.23	4.4843	0.00131	0.0317238	Aldh18a1 Cth Ero1l Gm9347;Phgdh;Gm7901 Nr1h4 Phgdh Psat1 Psph Shmt2 Slc7a11
	..GO:1901607	alpha-amino acid biosynthetic process	64	7	0.76	9.21053	0.00013	0.00686946	Aldh18a1 Cth Gm9347;Phgdh;Gm7901 Phgdh Psat1 Psph Shmt2
	..GO:0009069	serine family amino acid metabolic proce...	43	7	0.51	13.7255	0.00153	0.0346576	Cth Gm9347;Phgdh;Gm7901 Phgdh Psat1 Psph Shmt2 Slc7a11
	...GO:0009070	serine family amino acid biosynthetic pr...	16	6	0.19	31.5789	0.00038	0.012229	Cth Gm9347;Phgdh;Gm7901 Phgdh Psat1 Psph Shmt2
unfolded protein response	GO:0035966	response to topologically incorrect prot...	148	10	1.76	5.68182	0.00011	0.00686946	Chac1 Creb3l4 Ddit3 Derl1 Ero1l Fgf21 Gm35638;Derl1 Herpud1 Hspa9 Stc2
	.GO:0035967	cellular response to topologically incor...	114	9	1.36	6.61765	0.00012	0.00686946	Creb3l4 Ddit3 Derl1 Ero1l Fgf21 Gm35638;Derl1 Herpud1 Hspa9 Stc2
	..GO:0030968	endoplasmic reticulum unfolded protein r...	72	8	0.86	9.30233	4.6e-06	0	Creb3l4 Ddit3 Derl1 Ero1l Fgf21 Gm35638;Derl1 Herpud1 Stc2
synaptic plasticity, learning	GO:0050890	cognition	343	9	4.08	2.20588	0.00013	0.00686946	Bdnf Ccnd2 Cyp7b1 Egr1 Hif1a Plk2 Rin1 Slc7a11 Ucn
transport	GO:0015849	organic acid transport	171	8	2.04	3.92157	0.00329	0.0610216	Slc16a4 Slc38a5 Slc6a20a Slc7a11 Slc7a3 Slc7a5 Slco1a4 Slco1b2
	.GO:1903825	organic acid transmembrane transport	82	7	0.98	7.14286	8.7e-05	0.00686946	Slc16a4 Slc38a5 Slc6a20a Slc7a11 Slc7a3 Slc7a5 Slco1a4
peptide transport	GO:0015833	peptide transport	313	12	3.73	3.21716	0.0061	0.096269	Ano1 Ecrg4 Hif1a Myt1 Nr1h4 Nucb2 Pck2 Slc16a1 Slc7a11 Slco1b2 Ucn Uts2
	.GO:0090087	regulation of peptide transport	241	10	2.87	3.48432	0.00079	0.0224369	Ano1 Ecrg4 Hif1a Myt1 Nr1h4 Nucb2 Pck2 Slc16a1 Ucn Uts2
	..GO:0002791	regulation of peptide secretion	238	10	2.83	3.53357	0.00249	0.0477363	Ano1 Ecrg4 Hif1a Myt1 Nr1h4 Nucb2 Pck2 Slc16a1 Ucn Uts2
	GO:0006575	cellular modified amino acid metabolic p...	146	8	1.74	4.5977	0.00101	0.0279638	Chac1 Cth Ero1l Ggh Mgst1 Mthfd1l Shmt2 Slc7a11
response to peptide/hormone/other	GO:0009991	response to extracellular stimulus	521	16	6.2	2.58065	0.0019	0.0385172	Ddit3 Eif4ebp1 Fgf21 Gdf15 Lars Lcn2 Mdm2 Nr1h4 Nucb2 Pck2 Pomc Psph Slc16a1 Slc2a1 Stc2 Ucn
	GO:0015711	organic anion transport	306	12	3.64	3.2967	0.00422	0.0805382	Bdnf Slc13a4 Slc16a1 Slc16a4 Slc2a1 Slc38a5 Slc6a20a Slc7a11 Slc7a3 Slc7a5 Slco1a4 Slco1b2
intracellular signalling	GO:0031929	TOR signaling	119	7	1.42	4.92958	0.00521	0.092353	C9orf72 Eif4ebp1 Gpat3 Hif1a Lars Mtm1 Slc7a3
ion homeostasis	GO:0055076	transition metal ion homeostasis	130	8	1.55	5.16129	0.00561	0.0947997	Cutc Hif1a Lcn2 Prnd;Prn Slc30a1 Slc30a4 Slc40a1 Steap1
	Molecular Function:
organic acid transmembrane transporter a…	GO:0005342	organic acid transmembrane transporter a...	117	10	1.38	7.24638	9.6e-06	0	Slc13a4 Slc16a1 Slc16a4 Slc38a5 Slc6a20a Slc7a11 Slc7a3 Slc7a5 Slco1a4 Slco1b2
hormone activity	GO:0005179	hormone activity	125	8	1.48	5.40541	0.00066	0.00903954	Adm2 Ecrg4 Insl6 Ostn Pomc Stc2 Ucn Uts2
	Cellular Compartment:
apical plasma membrane	GO:0016324	apical plasma membrane	372	11	4.48	2.45536	0.00084	0.0497167	Ano1 Ecrg4 Emp2 Eps15 Gm14270;Hax1 Mal2 Slc16a1 Slc2a1 Slc6a20a Slc7a5 Tmem114

## Sheet: Day 14 JunDOWN
Day 14 JunDOWN
Category	GO.ID	Term	Annotated	Significant	Expected	Ratio	p-value	FDR	Significant Genes in Term
	Biological Process:
	Molecular Function:
	Cellular Compartment:
